# Supplementary material for: Perceptions of nephrology among medical students and internal medicine residents: a national survey among institutions with nephrology exposure
Source: BMC Nephrol. 2019 Apr 29;20:146. doi: 10.1186/s12882-019-1289-y (PMC6489240; doi:10.1186/s12882-019-1289-y)
Supplement: Supplementary file 2 — Fellowship Interest Questionnaire Part 1. First data file from survey responses. [file 12882_2019_1289_MOESM2_ESM.xlsx]

## Sheet: Sheet
Nephrology Fellowship Interest Questionnaire
Q1. What is your institution?
Answered	426
Skipped	11
Respondents	Response Date	Responses	Tags
1	Aug 17 2016 04:48 PM	Tufts University School of Medicine
2	Jun 23 2016 01:28 PM	Tulane University SOM
3	Jun 09 2016 08:29 PM	Yale New Haven Hospital
4	Jun 06 2016 01:06 PM	DMC/WSU
5	Jun 04 2016 10:44 PM	Wvu
6	Jun 03 2016 09:37 PM	University of Michigan
7	Jun 01 2016 10:24 PM	University of Michigan
8	Jun 01 2016 10:09 AM	OHSU
9	May 31 2016 11:31 PM	WVU
10	May 30 2016 08:05 PM	University of Michigan
11	May 30 2016 06:25 PM	Tufts University School of Medicine
12	May 30 2016 08:26 AM	The Ohio State University College of Medicine
13	May 30 2016 08:24 AM	West Virginia University
14	May 30 2016 06:02 AM	Tufts university school of medicine
15	May 29 2016 12:51 PM	University of Cincinnati
16	May 29 2016 12:23 PM	NYP-cornell
17	May 28 2016 05:16 PM	Tufts
18	May 26 2016 07:43 AM	Tufts University School of Medicine
19	May 26 2016 04:41 AM	Montefiore Medical Center
20	May 24 2016 07:05 PM	Tufts University School of Medicine
21	May 24 2016 03:45 PM	TUSM
22	May 24 2016 01:51 PM	University of Michigan
23	May 24 2016 01:29 PM	DMC
24	May 24 2016 06:19 AM	Tufts University School of Medicine
25	May 23 2016 11:24 PM	UT Houston
26	May 23 2016 09:55 PM	NYP-Cornell
27	May 23 2016 08:46 PM	Montefiore
28	May 23 2016 07:51 PM	OSU
29	May 23 2016 04:23 PM	Henry ford macomb
30	May 23 2016 02:25 PM	University of Michigan Hospital System
31	May 23 2016 10:36 AM	Tufts University School of Medicine
32	May 23 2016 07:32 AM	Tufts University School of Medicine
33	May 22 2016 08:54 PM	tUSM
34	May 22 2016 04:56 PM	Ohio State University
35	May 21 2016 07:11 PM	University of Michigan
36	May 21 2016 09:53 AM	University of Cincinnati
37	May 21 2016 09:44 AM	Cornell
38	May 21 2016 07:53 AM	Tufts University School of Medicine
39	May 20 2016 09:02 PM	UTH
40	May 20 2016 08:14 PM	Yale New Haven Hospital
41	May 20 2016 06:51 PM	Weill Cornell
42	May 20 2016 05:21 PM	tufts
43	May 20 2016 05:10 PM	UT Houston
44	May 20 2016 03:57 PM	Ut houston
45	May 20 2016 03:52 PM	UT Houston
46	May 20 2016 03:41 PM	UT Houston
47	May 20 2016 03:19 PM	UT Health
48	May 20 2016 03:11 PM	UT Houston
49	May 20 2016 03:00 PM	Tufts University School of Medicine - Maine Medical Center
50	May 20 2016 02:47 PM	UT Houston
51	May 20 2016 02:32 PM	UT Houston
52	May 20 2016 01:40 PM	UTHSC
53	May 20 2016 12:54 PM	DMC
54	May 20 2016 11:45 AM	UTHSC
55	May 20 2016 11:34 AM	UTHSC-Memphis
56	May 20 2016 10:52 AM	St. Louis University School of Medicine
57	May 20 2016 10:36 AM	UTHSC
58	May 20 2016 10:09 AM	Montefiore / Einstein
59	May 20 2016 09:48 AM	University of Tennessee Health Science Center, Memphis, TN
60	May 20 2016 09:18 AM	Montefiore
61	May 20 2016 08:23 AM	University of Florida
62	May 20 2016 08:07 AM	Montefiore
63	May 20 2016 07:12 AM	University of Michigan
64	May 20 2016 05:52 AM	University of Michigan
65	May 19 2016 08:36 PM	Montefiore Medical Center
66	May 19 2016 08:04 PM	University of Michigan
67	May 19 2016 06:55 PM	Montefiore
68	May 19 2016 05:38 PM	Michigan
69	May 19 2016 01:59 PM	Montefiore
70	May 19 2016 01:45 PM	Montefiore
71	May 19 2016 01:30 PM	Michigan
72	May 19 2016 12:39 PM	Montefiore
73	May 19 2016 12:36 PM	Montefiore Medical Center
74	May 19 2016 12:12 PM	Montefiore Medical Center (moses/weiler)
75	May 19 2016 11:02 AM	University of Michigan
76	May 19 2016 10:36 AM	University of Cincinnati
77	May 19 2016 09:08 AM	University of Michigan
78	May 19 2016 08:43 AM	SUNY Upstate
79	May 19 2016 07:41 AM	UC
80	May 19 2016 06:58 AM	University of Michigan
81	May 18 2016 11:02 PM	University of Cincinnati
82	May 18 2016 10:45 PM	University of Michigan
83	May 18 2016 10:29 PM	UHCMC
84	May 18 2016 09:15 PM	University of Florida
85	May 18 2016 09:12 PM	Saint Louis University School of Medicine
86	May 18 2016 08:24 PM	Queens Hospital Center
87	May 18 2016 07:01 PM	OHSU
88	May 18 2016 04:43 PM	University of Michigan
89	May 18 2016 03:52 PM	OHSU
90	May 18 2016 03:20 PM	University of Michigan
91	May 18 2016 03:03 PM	Michigan
92	May 18 2016 03:02 PM	UT Nashville
93	May 18 2016 02:43 PM	University of Kentucky
94	May 18 2016 02:21 PM	University of Michigan
95	May 18 2016 02:17 PM	University of Michigan
96	May 18 2016 02:03 PM	University of Michigan
97	May 18 2016 01:23 PM	University of Michigan
98	May 18 2016 01:12 PM	University of Michigan
99	May 18 2016 12:40 PM	Tufts University School of Medicine
100	May 18 2016 12:35 PM	University of Michigan
101	May 18 2016 12:29 PM	Univeristy of Michigan
102	May 18 2016 12:29 PM	Tufts University school of medicinr
103	May 18 2016 12:24 PM	University of Michigan
104	May 18 2016 12:21 PM	University of Michigan
105	May 18 2016 12:12 PM	Case Medical Center University Hospitals
106	May 18 2016 11:58 AM	Michigan
107	May 18 2016 11:56 AM	University of Michigan
108	May 18 2016 11:53 AM	University of Cincinnati
109	May 18 2016 11:49 AM	University of Michigan
110	May 18 2016 11:47 AM	University of Michigan
111	May 18 2016 11:46 AM	University of Michigan
112	May 18 2016 11:42 AM	University of Michigan
113	May 18 2016 11:40 AM	University of Michigan
114	May 18 2016 11:39 AM	University of Michigan
115	May 18 2016 11:38 AM	University of Michigan
116	May 18 2016 11:37 AM	University of Michigan
117	May 18 2016 10:46 AM	University of Tennessee
118	May 18 2016 10:37 AM	OHSU
119	May 18 2016 10:19 AM	University of Cincinnati
120	May 18 2016 10:06 AM	UC health
121	May 18 2016 09:50 AM	OHSU
122	May 18 2016 09:47 AM	Case Western Reserve University SOM
123	May 18 2016 09:16 AM	Jacobi Medical Center
124	May 18 2016 09:11 AM	Saint Louis Univ
125	May 18 2016 08:45 AM	Tufts
126	May 18 2016 08:35 AM	Saint Louis University
127	May 18 2016 08:10 AM	Tufts
128	May 18 2016 07:34 AM	Univ. of TN
129	May 18 2016 07:31 AM	Tufts
130	May 18 2016 07:06 AM	Jacobi Medical Center
131	May 18 2016 05:29 AM	Tufts
132	May 18 2016 03:29 AM	University of Cincinnati
133	May 18 2016 12:57 AM	UK
134	May 17 2016 10:44 PM	Wayne State University
135	May 17 2016 10:02 PM	University of Cincinnati
136	May 17 2016 09:41 PM	The Ohio State University College of Medicine
137	May 17 2016 08:50 PM	Univ Cinci
138	May 17 2016 08:12 PM	University of Cincinnati
139	May 17 2016 08:11 PM	University of Cincinnati
140	May 17 2016 08:04 PM	UH/Case Western
141	May 17 2016 07:52 PM	University of Cincinnati
142	May 17 2016 07:44 PM	University of Cincinnati
143	May 17 2016 07:39 PM	CWRU
144	May 17 2016 07:23 PM	Saint Louis University School of Medicine
145	May 17 2016 07:14 PM	U cincinnati
146	May 17 2016 06:53 PM	University of Cincinnati
147	May 17 2016 06:51 PM	OSUCOM
148	May 17 2016 06:50 PM	Tufts medical school
149	May 17 2016 06:48 PM	University of Cincinnati
150	May 17 2016 06:46 PM	UC
151	May 17 2016 06:32 PM	University of Cincinnati
152	May 17 2016 06:32 PM	The Ohio state university
153	May 17 2016 06:07 PM	OHSU
154	May 17 2016 05:43 PM	Icahn SOM mt sinai - queens hospital center
155	May 17 2016 05:39 PM	Oregon Health & Science University
156	May 17 2016 05:32 PM	Jacobi Medical Center
157	May 17 2016 05:26 PM	University of Cincinnati
158	May 17 2016 05:15 PM	University of Cincinnati
159	May 17 2016 04:59 PM	University of Cincinnati
160	May 17 2016 04:39 PM	st louis university school of medicine
161	May 17 2016 04:34 PM	U of cincinnati
162	May 17 2016 04:26 PM	University of Cincinnati
163	May 17 2016 04:24 PM	Ohio State
164	May 17 2016 04:20 PM	Tufts University School of Medicine
165	May 17 2016 04:18 PM	Tufts university school of medicine
166	May 17 2016 04:08 PM	cincinnati
167	May 17 2016 04:00 PM	Saint Louis University School of Medicine
168	May 17 2016 03:53 PM	OSUCOM
169	May 17 2016 03:52 PM	university residency program
170	May 17 2016 03:49 PM	Saint Louis University
171	May 17 2016 03:48 PM	University of Cincinnati
172	May 17 2016 03:36 PM	Yale University School of Medicine
173	May 17 2016 03:34 PM	University of Cincinnati
174	May 17 2016 03:18 PM	University of Cincinnati
175	May 17 2016 03:07 PM	Cincinnati
176	May 17 2016 03:06 PM	University of Cincinnati
177	May 17 2016 02:46 PM	Saint Louis university
178	May 17 2016 01:54 PM	SLU SOM
179	May 17 2016 01:53 PM	Ohio State University
180	May 17 2016 01:52 PM	Tufts Medical School
181	May 17 2016 01:51 PM	Oregon Health and Science
182	May 17 2016 01:05 PM	Ohio State
183	May 17 2016 12:20 PM	Ohio State University College of Medicine
184	May 17 2016 12:08 PM	Saint Louis University
185	May 17 2016 12:08 PM	SLUSOM
186	May 17 2016 12:04 PM	DMC
187	May 17 2016 12:03 PM	LSU
188	May 17 2016 11:59 AM	Ohio State University
189	May 17 2016 11:51 AM	Saint Louis University
190	May 17 2016 11:43 AM	University of kentucky
191	May 17 2016 11:41 AM	dmc
192	May 17 2016 11:41 AM	OSUCOM
193	May 17 2016 11:40 AM	St Louis University
194	May 17 2016 11:38 AM	OSU-COM
195	May 17 2016 11:36 AM	The Ohio State University College of Medicine
196	May 17 2016 11:32 AM	Saint Louis University SOM
197	May 17 2016 11:30 AM	Saint Louis University
198	May 17 2016 11:29 AM	Saint Louis University
199	May 17 2016 11:14 AM	Ohio State University
200	May 17 2016 11:03 AM	the Ohio State University
201	May 17 2016 11:01 AM	Tufts School of Medicine
202	May 17 2016 10:45 AM	Ohio State College of Medicine
203	May 17 2016 10:44 AM	Ohio State University COM
204	May 17 2016 10:38 AM	The Ohio State University College of Medicine
205	May 17 2016 10:37 AM	UT Nashville - St. Thomas Midtown
206	May 17 2016 10:25 AM	Ohio State
207	May 17 2016 10:22 AM	OSUCOM
208	May 17 2016 10:16 AM	UH -Case Medical Center
209	May 17 2016 10:16 AM	The Ohio State University College of Medicine
210	May 17 2016 10:05 AM	Ohio State
211	May 17 2016 10:03 AM	The Ohio State University College of Medicine
212	May 17 2016 10:01 AM	The Ohio State University
213	May 17 2016 09:57 AM	The Ohio state university
214	May 17 2016 09:55 AM	Ohio state university college of medicine
215	May 17 2016 09:42 AM	OU
216	May 17 2016 09:35 AM	UT Nashville
217	May 17 2016 09:28 AM	The Ohio state university college of medicine
218	May 17 2016 08:38 AM	Tufts
219	May 17 2016 08:12 AM	Tufts University School of Medicine
220	May 17 2016 08:04 AM	suny upstate
221	May 17 2016 06:51 AM	UFCOM
222	May 17 2016 01:58 AM	Newton-Wellesley hospital
223	May 16 2016 10:30 PM	Stony brook school of medicine
224	May 16 2016 10:12 PM	OHSU
225	May 16 2016 10:10 PM	UT Austin
226	May 16 2016 10:00 PM	University Hospitals Case Medical Center
227	May 16 2016 09:53 PM	University Hospitals Case Medical Center
228	May 16 2016 09:40 PM	Tufts University School of Medicine
229	May 16 2016 09:38 PM	stony brook
230	May 16 2016 08:45 PM	Tufts University School of Medicine
231	May 16 2016 08:22 PM	WVU
232	May 16 2016 08:22 PM	UH Case Medical Center
233	May 16 2016 08:19 PM	Tufts
234	May 16 2016 08:16 PM	Maine Medical Center
235	May 16 2016 08:14 PM	Tufts University School of Medicine
236	May 16 2016 07:50 PM	OHSU
237	May 16 2016 07:28 PM	Tufts University School of Medicine
238	May 16 2016 07:17 PM	OHSU
239	May 16 2016 07:11 PM	Tufts USM
240	May 16 2016 07:08 PM	UK
241	May 16 2016 06:59 PM	cwru
242	May 16 2016 06:56 PM	Tufts school of medicine
243	May 16 2016 06:37 PM	Tufts University School of Medicine
244	May 16 2016 06:32 PM	OHSU
245	May 16 2016 06:24 PM	Tufts University School of Medicine
246	May 16 2016 06:23 PM	Tufts School of Medicine-ME Track
247	May 16 2016 06:19 PM	Tufts University School of Medicine
248	May 16 2016 06:09 PM	Tufts
249	May 16 2016 05:46 PM	OHSU
250	May 16 2016 05:45 PM	OHSU
251	May 16 2016 05:42 PM	Tufts University School of Medicine
252	May 16 2016 05:35 PM	University Hospitals Case Medical Center
253	May 16 2016 05:29 PM	CWRU
254	May 16 2016 05:28 PM	Tufts
255	May 16 2016 05:25 PM	West Virginia University
256	May 16 2016 05:22 PM	Tufts
257	May 16 2016 05:10 PM	Tufts
258	May 16 2016 04:55 PM	Tufts University School of Medicine
259	May 16 2016 04:50 PM	Case , uh
260	May 16 2016 04:47 PM	WVU
261	May 16 2016 04:41 PM	University of Kentucky - Internal Medicine
262	May 16 2016 04:41 PM	OHSU
263	May 16 2016 04:38 PM	Tufts
264	May 16 2016 04:36 PM	WVU
265	May 16 2016 04:31 PM	UH Case Medical Center
266	May 16 2016 04:26 PM	Tufts Medical School
267	May 16 2016 04:25 PM	University Hospitals Case Medical Center
268	May 16 2016 04:24 PM	UHCMC
269	May 16 2016 04:24 PM	Tufts University School of Medicine
270	May 16 2016 04:21 PM	Case Western Reserve University
271	May 16 2016 04:21 PM	Case Medical center
272	May 16 2016 04:19 PM	Tufts
273	May 16 2016 04:18 PM	Case Western Reserve University
274	May 16 2016 04:17 PM	Tufts Medical School
275	May 16 2016 04:14 PM	University Hospitals
276	May 16 2016 04:10 PM	Tufts
277	May 16 2016 04:09 PM	University Hospitals Case Medical Center
278	May 16 2016 04:07 PM	CWRU
279	May 16 2016 04:06 PM	UH
280	May 16 2016 04:06 PM	Case Western Reserve UH
281	May 16 2016 04:04 PM	Tufts University School of Medicine
282	May 16 2016 04:03 PM	Case Western Reserve
283	May 16 2016 04:02 PM	tufts
284	May 16 2016 03:58 PM	OUHSC
285	May 16 2016 03:51 PM	Tufts
286	May 16 2016 03:48 PM	Tufts
287	May 16 2016 03:48 PM	OHSU
288	May 16 2016 03:47 PM	SUNY upstate
289	May 16 2016 03:46 PM	Tufts
290	May 16 2016 03:44 PM	OUHSC
291	May 16 2016 03:42 PM	Oregon Health& Science University
292	May 16 2016 03:39 PM	OHSU
293	May 16 2016 03:38 PM	Tufts University School of Medicine
294	May 16 2016 03:24 PM	OHSU
295	May 16 2016 03:22 PM	Tufts University School of Medicine
296	May 16 2016 03:21 PM	OHSU
297	May 16 2016 03:18 PM	Tufts
298	May 16 2016 03:16 PM	tufts
299	May 16 2016 03:14 PM	OHSU
300	May 16 2016 03:13 PM	Tufts University School of Medicine
301	May 16 2016 03:11 PM	University of Oklahoma
302	May 16 2016 03:06 PM	UFCOM
303	May 16 2016 03:06 PM	OHSU
304	May 16 2016 02:58 PM	Tufts Univeristy school of medicine
305	May 16 2016 02:56 PM	VCU
306	May 16 2016 02:55 PM	Tufts medical center
307	May 16 2016 02:53 PM	University of Kentucky
308	May 16 2016 02:51 PM	OUHSC
309	May 16 2016 02:49 PM	Tufts Med
310	May 16 2016 02:49 PM	Tufts
311	May 16 2016 02:47 PM	Stony Brook University School of Medicine
312	May 16 2016 02:45 PM	Ouhsc
313	May 16 2016 02:42 PM	Tufts University School of Medicine
314	May 16 2016 02:39 PM	Tufts
315	May 16 2016 02:39 PM	Stony Brook
316	May 16 2016 02:36 PM	Tufts school of medicine
317	May 16 2016 02:34 PM	Wayne State University
318	May 16 2016 02:30 PM	University of oklahoma health sciences center
319	May 16 2016 02:30 PM	Tufts
320	May 16 2016 02:28 PM	Tufts niversit School of Medicine
321	May 16 2016 02:28 PM	Tufts
322	May 16 2016 02:27 PM	University of Oklahoma
323	May 16 2016 02:26 PM	Tufts University School of Medicine
324	May 16 2016 02:26 PM	Tufts University
325	May 16 2016 02:25 PM	Tufts University
326	May 16 2016 02:25 PM	Oumc
327	May 16 2016 02:25 PM	Brigham and Women's Internal Medicine Residency
328	May 16 2016 02:24 PM	Tufts University School of Medicine
329	May 16 2016 02:24 PM	Tufts
330	May 16 2016 02:22 PM	Tufts University School of Medicine
331	May 16 2016 02:22 PM	Tufts
332	May 16 2016 02:21 PM	Tufts
333	May 16 2016 02:20 PM	Tufts
334	May 16 2016 02:19 PM	Tufts
335	May 16 2016 02:18 PM	Tufts
336	May 16 2016 02:18 PM	Tufts
337	May 16 2016 02:17 PM	Tufts School of Medicine
338	May 16 2016 02:17 PM	Tufts
339	May 16 2016 02:16 PM	Tufts University School of Medicine
340	May 16 2016 02:16 PM	Tufts
341	May 16 2016 02:16 PM	Tufts
342	May 16 2016 02:16 PM	Ohsu
343	May 16 2016 02:15 PM	Tufts
344	May 16 2016 02:15 PM	SUNY Upstate
345	May 16 2016 02:13 PM	University of flordia
346	May 16 2016 02:11 PM	OHSU
347	May 16 2016 02:09 PM	Stony Brook University
348	May 16 2016 02:08 PM	Detroit Medical Center
349	May 16 2016 01:59 PM	University of Kentucky
350	May 16 2016 01:56 PM	ouhsc
351	May 16 2016 01:54 PM	OHSU
352	May 16 2016 01:54 PM	OHSU
353	May 16 2016 01:53 PM	University of Oklahaoma
354	May 16 2016 01:53 PM	OUHSC- okc
355	May 16 2016 01:46 PM	University of Oklahoma
356	May 16 2016 01:46 PM	Ohsu
357	May 16 2016 01:43 PM	OUHSC
358	May 16 2016 01:41 PM	OU Medical Center
359	May 16 2016 01:40 PM	Stony Brook
360	May 16 2016 01:32 PM	OHSU
361	May 16 2016 01:28 PM	Stony Brook
362	May 16 2016 01:21 PM	Stony Brook
363	May 16 2016 01:20 PM	OHSU
364	May 16 2016 12:43 PM	Albert Einstein College of Medicine
365	May 16 2016 12:35 PM	Stony Brook University
366	May 16 2016 12:29 PM	Stony Brook University SOM
367	May 16 2016 12:19 PM	SUNY stonybrookm
368	May 16 2016 12:10 PM	Ut dell som
369	May 16 2016 12:09 PM	stony brook
370	May 16 2016 12:08 PM	stony brook
371	May 16 2016 11:43 AM	Yale
372	May 16 2016 11:42 AM	Houston Methodist
373	May 16 2016 11:41 AM	Houston Methodist Hospital
374	May 16 2016 11:28 AM	Wsu/dmc
375	May 16 2016 11:17 AM	UT Austin Dell Medical School
376	May 16 2016 10:55 AM	Dmc/wsu
377	May 16 2016 10:53 AM	DMC/WSU
378	May 16 2016 10:42 AM	Yale New Haven Hospital
379	May 16 2016 10:41 AM	UT Austin
380	May 16 2016 10:10 AM	Jacobi medical center
381	May 16 2016 10:01 AM	Albert Einstein Col of Medicine/Jacobi
382	May 16 2016 10:00 AM	DMC/Wayne State University, Detroit
383	May 16 2016 09:58 AM	WSU-DMC
384	May 16 2016 09:55 AM	wayne state/dmc
385	May 16 2016 09:53 AM	Wayne state univ
386	May 16 2016 09:18 AM	Jacobi Medical Center
387	May 16 2016 09:02 AM	University of Florida college of medicine
388	May 16 2016 08:56 AM	WVU
389	May 16 2016 08:49 AM	jacobi medical center
390	May 16 2016 08:46 AM	University of Florida College of Medicine
391	May 16 2016 08:46 AM	University of Florida
392	May 16 2016 08:42 AM	WVU
393	May 16 2016 08:18 AM	UF
394	May 16 2016 08:15 AM	University of Florida
395	May 16 2016 08:14 AM	University of Kentucky
396	May 16 2016 08:07 AM	University of Florida
397	May 16 2016 08:05 AM	Jacobi medical center
398	May 16 2016 08:04 AM	Jacobi Medical Center
399	May 16 2016 08:03 AM	WVU
400	May 16 2016 07:58 AM	University of Kentucky
401	May 16 2016 07:58 AM	Henry Ford
402	May 16 2016 07:57 AM	Jacobi Medical Center Albert Einstein College of Medicine
403	May 16 2016 07:56 AM	Jacobi Medical Center
404	May 16 2016 07:55 AM	Jacobi
405	May 16 2016 07:53 AM	UK
406	May 16 2016 07:48 AM	Kentucky
407	May 16 2016 07:42 AM	University of Kentucky
408	May 16 2016 07:20 AM	UK Department of Medicine
409	May 16 2016 07:20 AM	Henry Ford Macomb Hospital
410	May 16 2016 07:13 AM	University of Kentucky
411	May 16 2016 07:09 AM	UK
412	May 16 2016 07:04 AM	suny upstate
413	May 16 2016 07:04 AM	University of Kentucky
414	May 16 2016 07:02 AM	Upstate
415	May 16 2016 06:58 AM	SUNY Upstate
416	May 16 2016 03:21 AM	Yale
417	May 15 2016 06:26 PM	Yale
418	May 15 2016 05:05 PM	Yale
419	May 15 2016 04:45 PM	Yale New Haven Hospital
420	May 15 2016 04:29 PM	Yale
421	May 15 2016 04:28 PM	Yale
422	May 15 2016 04:25 PM	Yale
423	May 15 2016 04:06 PM	Yale
424	May 15 2016 03:45 PM	Yale
425	May 15 2016 03:43 PM	Yale
426	May 15 2016 03:42 PM	Yale New-Haven Hospital
Q2. What is your current level of training (3rd-year medical student, 4th-year medical student, intern, resident, etc.)?
Answered	429
Skipped	8
Respondents	Response Date	Responses	Tags
1	Aug 17 2016 04:48 PM	4th-year medical student
2	Jun 23 2016 01:28 PM	Chief Resident
3	Jun 09 2016 08:29 PM	PGY-1, rising PGY-2
4	Jun 06 2016 01:06 PM	PGY-3
5	Jun 04 2016 10:44 PM	Pgy3
6	Jun 03 2016 09:37 PM	PGY-3
7	Jun 01 2016 10:24 PM	resident
8	Jun 01 2016 10:09 AM	PGY3
9	May 31 2016 11:31 PM	resident
10	May 30 2016 08:05 PM	PGY2
11	May 30 2016 06:25 PM	4th year medical student
12	May 30 2016 08:26 AM	4th-year medical student
13	May 30 2016 08:24 AM	Intern
14	May 30 2016 06:02 AM	4th year medical student
15	May 29 2016 12:51 PM	4th year Med Peds resident
16	May 29 2016 12:23 PM	2nd year resident
17	May 28 2016 05:16 PM	4th year medical student
18	May 26 2016 07:43 AM	4th Year
19	May 26 2016 04:41 AM	PGY2
20	May 24 2016 07:05 PM	4th year medical student
21	May 24 2016 03:45 PM	MS4
22	May 24 2016 01:51 PM	pGY-3
23	May 24 2016 01:29 PM	Intern
24	May 24 2016 06:19 AM	just finished 4th year, will start as an intern in two weeks
25	May 23 2016 11:24 PM	3rd year resident
26	May 23 2016 09:55 PM	PGY2
27	May 23 2016 08:46 PM	PGY2
28	May 23 2016 07:51 PM	3rd year
29	May 23 2016 04:23 PM	Resident 2nd year
30	May 23 2016 02:25 PM	PGY1
31	May 23 2016 10:36 AM	MS4
32	May 23 2016 07:32 AM	4th-year medical student
33	May 22 2016 08:54 PM	4th yr
34	May 22 2016 04:56 PM	3rd year medical student
35	May 21 2016 07:11 PM	PGY2
36	May 21 2016 09:53 AM	PGY-1
37	May 21 2016 09:44 AM	PGY2
38	May 21 2016 07:53 AM	4th year medical student
39	May 20 2016 09:02 PM	INTERN
40	May 20 2016 08:14 PM	2nd year resident
41	May 20 2016 06:51 PM	Intern
42	May 20 2016 05:21 PM	4th year medical student
43	May 20 2016 05:10 PM	PGY-3
44	May 20 2016 03:57 PM	Intern
45	May 20 2016 03:52 PM	3
46	May 20 2016 03:41 PM	Intern
47	May 20 2016 03:19 PM	PGY 1
48	May 20 2016 03:11 PM	Pgy 2
49	May 20 2016 03:00 PM	4th-year medical student
50	May 20 2016 02:47 PM	Resident pgy3
51	May 20 2016 02:32 PM	PGY-3
52	May 20 2016 01:40 PM	PGY2
53	May 20 2016 12:54 PM	2nd year resident
54	May 20 2016 11:45 AM	PGY-2
55	May 20 2016 11:34 AM	3rd year resident
56	May 20 2016 10:52 AM	4th year medical student
57	May 20 2016 10:36 AM	Resident
58	May 20 2016 10:09 AM	PGY-2
59	May 20 2016 09:48 AM	PGY-3
60	May 20 2016 09:18 AM	Intern
61	May 20 2016 08:23 AM	4th year medical student
62	May 20 2016 08:07 AM	PGY 3
63	May 20 2016 07:12 AM	Intern
64	May 20 2016 05:52 AM	second-year resident
65	May 19 2016 08:36 PM	intern
66	May 19 2016 08:04 PM	resident
67	May 19 2016 06:55 PM	resident
68	May 19 2016 05:38 PM	3rd year resident
69	May 19 2016 01:59 PM	PGY2
70	May 19 2016 01:45 PM	Intern
71	May 19 2016 01:30 PM	PGY1
72	May 19 2016 12:39 PM	Intern
73	May 19 2016 12:36 PM	PGY2
74	May 19 2016 12:12 PM	PGY-3
75	May 19 2016 11:02 AM	Resident
76	May 19 2016 10:36 AM	Resident
77	May 19 2016 09:08 AM	Resident
78	May 19 2016 08:43 AM	PGY-1
79	May 19 2016 07:41 AM	Intern
80	May 19 2016 06:58 AM	Intern
81	May 18 2016 11:02 PM	Resident
82	May 18 2016 10:45 PM	Resident (PGY-2)
83	May 18 2016 10:29 PM	Intern
84	May 18 2016 09:15 PM	4th year med student
85	May 18 2016 09:12 PM	4th-year medical student
86	May 18 2016 08:24 PM	Intern
87	May 18 2016 07:01 PM	Resident
88	May 18 2016 04:43 PM	HO3
89	May 18 2016 03:52 PM	intern
90	May 18 2016 03:20 PM	Resident, PGY-2
91	May 18 2016 03:03 PM	Intern
92	May 18 2016 03:02 PM	2nd year resident
93	May 18 2016 02:43 PM	PGY2
94	May 18 2016 02:21 PM	Intern
95	May 18 2016 02:17 PM	3rd year resident
96	May 18 2016 02:03 PM	Intern
97	May 18 2016 01:23 PM	PGY 2
98	May 18 2016 01:12 PM	HO2
99	May 18 2016 12:40 PM	4th year med student
100	May 18 2016 12:35 PM	PGY 2 (senior resident)
101	May 18 2016 12:29 PM	Chief medicine resident
102	May 18 2016 12:29 PM	4th year just graduated
103	May 18 2016 12:24 PM	Intern
104	May 18 2016 12:21 PM	4th year med/peds resident
105	May 18 2016 12:12 PM	2nd year resident
106	May 18 2016 11:58 AM	Intern
107	May 18 2016 11:56 AM	3rd year resident
108	May 18 2016 11:53 AM	PGY-1
109	May 18 2016 11:49 AM	Resident
110	May 18 2016 11:47 AM	PGY3
111	May 18 2016 11:46 AM	Resident
112	May 18 2016 11:42 AM	PGY3
113	May 18 2016 11:40 AM	Resident (PGY-2)
114	May 18 2016 11:39 AM	PGY3
115	May 18 2016 11:38 AM	PGY-2
116	May 18 2016 11:37 AM	2nd year resident
117	May 18 2016 10:46 AM	PGY-3
118	May 18 2016 10:37 AM	resident
119	May 18 2016 10:19 AM	Resident Third Year
120	May 18 2016 10:06 AM	intern
121	May 18 2016 09:50 AM	resident
122	May 18 2016 09:47 AM	M3
123	May 18 2016 09:16 AM	PGY3
124	May 18 2016 09:11 AM	4th yr student
125	May 18 2016 08:45 AM	MS 4
126	May 18 2016 08:35 AM	4th-year medical student
127	May 18 2016 08:10 AM	4th year medical student
128	May 18 2016 07:34 AM	Intern
129	May 18 2016 07:31 AM	4th year medical student
130	May 18 2016 07:06 AM	PGY-3 IM
131	May 18 2016 05:29 AM	4th year
132	May 18 2016 03:29 AM	Resident - 3rd year
133	May 18 2016 12:57 AM	Resident
134	May 17 2016 10:44 PM	3rd year
135	May 17 2016 10:02 PM	PGY-4
136	May 17 2016 09:41 PM	3rd year medical student
137	May 17 2016 08:50 PM	PGY-1
138	May 17 2016 08:12 PM	PGY2
139	May 17 2016 08:11 PM	Intern
140	May 17 2016 08:04 PM	3rd year resident
141	May 17 2016 07:52 PM	Resident
142	May 17 2016 07:44 PM	pgy3
143	May 17 2016 07:39 PM	intern
144	May 17 2016 07:23 PM	4th Year Medical Student
145	May 17 2016 07:14 PM	Intern
146	May 17 2016 06:53 PM	PGY-3
147	May 17 2016 06:51 PM	4th year MS
148	May 17 2016 06:50 PM	4th year
149	May 17 2016 06:48 PM	PGY-3
150	May 17 2016 06:46 PM	2nd resident
151	May 17 2016 06:32 PM	Intern
152	May 17 2016 06:32 PM	3rd-year medical student
153	May 17 2016 06:07 PM	resident
154	May 17 2016 05:43 PM	pgy 2
155	May 17 2016 05:39 PM	PGY3
156	May 17 2016 05:32 PM	intern
157	May 17 2016 05:26 PM	PGY3, Internal Medicine
158	May 17 2016 05:15 PM	PGY2
159	May 17 2016 04:59 PM	Intern
160	May 17 2016 04:39 PM	4th year medical student
161	May 17 2016 04:34 PM	Resident
162	May 17 2016 04:26 PM	PGY-1 Medical Resident
163	May 17 2016 04:24 PM	4th year student
164	May 17 2016 04:20 PM	4th year student
165	May 17 2016 04:18 PM	4th year medical student (about to graduate)
166	May 17 2016 04:08 PM	pgy3
167	May 17 2016 04:00 PM	4th-year medical student
168	May 17 2016 03:53 PM	3rd year medical student
169	May 17 2016 03:52 PM	pgy2
170	May 17 2016 03:49 PM	4th year med student
171	May 17 2016 03:48 PM	Intern
172	May 17 2016 03:36 PM	Resident
173	May 17 2016 03:34 PM	Resident
174	May 17 2016 03:18 PM	2nd year resident Internal Medicine
175	May 17 2016 03:07 PM	Intern
176	May 17 2016 03:06 PM	Intern
177	May 17 2016 02:46 PM	4th year medical student
178	May 17 2016 01:54 PM	4th-year medical student
179	May 17 2016 01:53 PM	4th year
180	May 17 2016 01:52 PM	4th year medical student
181	May 17 2016 01:51 PM	R3
182	May 17 2016 01:05 PM	4th year student
183	May 17 2016 12:20 PM	4th-year medical student
184	May 17 2016 12:08 PM	4th year medical student
185	May 17 2016 12:08 PM	4th year
186	May 17 2016 12:04 PM	Resident
187	May 17 2016 12:03 PM	intern
188	May 17 2016 11:59 AM	4th year student
189	May 17 2016 11:51 AM	MS4
190	May 17 2016 11:43 AM	Intern
191	May 17 2016 11:41 AM	MED3
192	May 17 2016 11:41 AM	1st year
193	May 17 2016 11:40 AM	Incoming Intern (2016-17)
194	May 17 2016 11:38 AM	3rd year
195	May 17 2016 11:36 AM	3rd year medical student
196	May 17 2016 11:32 AM	4th year Med student
197	May 17 2016 11:30 AM	4th-year medical student
198	May 17 2016 11:29 AM	4th year medical student
199	May 17 2016 11:14 AM	3rd-year medical student
200	May 17 2016 11:03 AM	3rd-year medical student
201	May 17 2016 11:01 AM	4th year med student
202	May 17 2016 10:45 AM	4th year medical student
203	May 17 2016 10:44 AM	MS4
204	May 17 2016 10:38 AM	4th year medical student
205	May 17 2016 10:37 AM	Second year resident
206	May 17 2016 10:25 AM	4th year medical student
207	May 17 2016 10:22 AM	3rd year
208	May 17 2016 10:16 AM	Intern PGY-1
209	May 17 2016 10:16 AM	4th year med student
210	May 17 2016 10:05 AM	4th year medical student
211	May 17 2016 10:03 AM	3rd year Medical Student
212	May 17 2016 10:01 AM	3rd year medical student
213	May 17 2016 09:57 AM	3rd year medical student
214	May 17 2016 09:55 AM	4th year medical student
215	May 17 2016 09:42 AM	Intern
216	May 17 2016 09:35 AM	Resident
217	May 17 2016 09:28 AM	4th year med student
218	May 17 2016 08:38 AM	Graduating 4th year medical student
219	May 17 2016 08:12 AM	4th year med student
220	May 17 2016 08:04 AM	2nd year resident
221	May 17 2016 06:51 AM	MS3
222	May 17 2016 01:58 AM	Intern
223	May 16 2016 10:30 PM	4th year led student
224	May 16 2016 10:12 PM	PGY1
225	May 16 2016 10:10 PM	PGY2
226	May 16 2016 10:00 PM	Resident
227	May 16 2016 09:53 PM	Resident
228	May 16 2016 09:40 PM	4th year medical student
229	May 16 2016 09:38 PM	4th
230	May 16 2016 08:45 PM	4th year
231	May 16 2016 08:22 PM	Resident
232	May 16 2016 08:22 PM	PGY2
233	May 16 2016 08:19 PM	4th year medical student
234	May 16 2016 08:16 PM	intern
235	May 16 2016 08:14 PM	4th year medical student
236	May 16 2016 07:50 PM	R2
237	May 16 2016 07:28 PM	4th year medical student
238	May 16 2016 07:17 PM	PGY2
239	May 16 2016 07:11 PM	MS4
240	May 16 2016 07:08 PM	Second year resident
241	May 16 2016 06:59 PM	intern
242	May 16 2016 06:56 PM	Fourth year medical student
243	May 16 2016 06:37 PM	4th-year medical student
244	May 16 2016 06:32 PM	PGY2
245	May 16 2016 06:24 PM	4th year medical student
246	May 16 2016 06:23 PM	Graduating on May 22 from Med school
247	May 16 2016 06:19 PM	4th year medical student
248	May 16 2016 06:09 PM	4th year medical student
249	May 16 2016 05:46 PM	PGY3
250	May 16 2016 05:45 PM	2nd year resident
251	May 16 2016 05:42 PM	4th year medical student
252	May 16 2016 05:35 PM	PGY-3
253	May 16 2016 05:29 PM	PGY-1
254	May 16 2016 05:28 PM	4th year
255	May 16 2016 05:25 PM	Intern
256	May 16 2016 05:22 PM	4th year med student
257	May 16 2016 05:10 PM	4th year (graduating)
258	May 16 2016 04:55 PM	4th year medical student
259	May 16 2016 04:50 PM	Pgy2
260	May 16 2016 04:47 PM	PGY-2
261	May 16 2016 04:41 PM	intern
262	May 16 2016 04:41 PM	PGY-1 (Intern)
263	May 16 2016 04:38 PM	4th year medical student
264	May 16 2016 04:36 PM	intern
265	May 16 2016 04:31 PM	Intern
266	May 16 2016 04:26 PM	4th year medical student
267	May 16 2016 04:25 PM	chief resident
268	May 16 2016 04:24 PM	PGY-2
269	May 16 2016 04:24 PM	Intern
270	May 16 2016 04:21 PM	PGY1
271	May 16 2016 04:21 PM	3rd year medical student
272	May 16 2016 04:19 PM	4th year
273	May 16 2016 04:18 PM	3rd-year medical student
274	May 16 2016 04:17 PM	4th year medical student
275	May 16 2016 04:14 PM	Pgy3
276	May 16 2016 04:10 PM	4th year
277	May 16 2016 04:09 PM	PGY3
278	May 16 2016 04:07 PM	1st-yr medical student
279	May 16 2016 04:06 PM	resident
280	May 16 2016 04:06 PM	PGY1
281	May 16 2016 04:04 PM	4th year medical student
282	May 16 2016 04:03 PM	PGY2
283	May 16 2016 04:02 PM	MS4
284	May 16 2016 03:58 PM	PGY-2 Resident
285	May 16 2016 03:51 PM	4th year med student
286	May 16 2016 03:48 PM	PGY3
287	May 16 2016 03:48 PM	4th year student
288	May 16 2016 03:47 PM	pgy 3
289	May 16 2016 03:46 PM	4th year med student
290	May 16 2016 03:44 PM	PGY3
291	May 16 2016 03:42 PM	PGY-3
292	May 16 2016 03:39 PM	Intern
293	May 16 2016 03:38 PM	4th Year Medical Student
294	May 16 2016 03:24 PM	PGY2
295	May 16 2016 03:22 PM	4th year
296	May 16 2016 03:21 PM	PGY3
297	May 16 2016 03:18 PM	4th year medical student
298	May 16 2016 03:16 PM	4th
299	May 16 2016 03:14 PM	resident
300	May 16 2016 03:13 PM	4th year medical student
301	May 16 2016 03:11 PM	Pgy3
302	May 16 2016 03:06 PM	PHY-2
303	May 16 2016 03:06 PM	3rd year medical student
304	May 16 2016 02:58 PM	4th year med student
305	May 16 2016 02:56 PM	Intern
306	May 16 2016 02:55 PM	4th year medical student
307	May 16 2016 02:53 PM	PGY3
308	May 16 2016 02:52 PM	PGY3
309	May 16 2016 02:51 PM	INTERN
310	May 16 2016 02:49 PM	MS4
311	May 16 2016 02:49 PM	4th yr
312	May 16 2016 02:47 PM	New 4th year medical student (graduating May 2017)
313	May 16 2016 02:45 PM	Intern
314	May 16 2016 02:42 PM	4th year
315	May 16 2016 02:39 PM	4th year
316	May 16 2016 02:39 PM	4th year
317	May 16 2016 02:36 PM	4th yr med
318	May 16 2016 02:34 PM	PGY 2
319	May 16 2016 02:30 PM	Intern
320	May 16 2016 02:30 PM	4th year
321	May 16 2016 02:28 PM	4th year medical student
322	May 16 2016 02:28 PM	4th year
323	May 16 2016 02:27 PM	PGY-3 Resident
324	May 16 2016 02:26 PM	4th year medical student
325	May 16 2016 02:26 PM	4th year medical student
326	May 16 2016 02:25 PM	intern
327	May 16 2016 02:25 PM	Pgy2
328	May 16 2016 02:25 PM	4th year medical student
329	May 16 2016 02:24 PM	M4
330	May 16 2016 02:24 PM	4th year medical student
331	May 16 2016 02:22 PM	4th year medical student
332	May 16 2016 02:22 PM	4th year medical student
333	May 16 2016 02:21 PM	4th year
334	May 16 2016 02:20 PM	4th-year medical student
335	May 16 2016 02:19 PM	4th year
336	May 16 2016 02:18 PM	Ms4
337	May 16 2016 02:18 PM	4th year
338	May 16 2016 02:17 PM	4th-year medical student
339	May 16 2016 02:17 PM	4th year medical student
340	May 16 2016 02:16 PM	Intern
341	May 16 2016 02:16 PM	4th yr med student
342	May 16 2016 02:16 PM	4th year medical student
343	May 16 2016 02:16 PM	4th year med student
344	May 16 2016 02:15 PM	PGY-1
345	May 16 2016 02:15 PM	4
346	May 16 2016 02:13 PM	4th year medical student
347	May 16 2016 02:11 PM	Resident -R3
348	May 16 2016 02:09 PM	4th
349	May 16 2016 02:08 PM	3rd year resident
350	May 16 2016 01:59 PM	Intern
351	May 16 2016 01:56 PM	intern
352	May 16 2016 01:54 PM	intern
353	May 16 2016 01:54 PM	Pgy-3
354	May 16 2016 01:53 PM	intern
355	May 16 2016 01:53 PM	Intern
356	May 16 2016 01:46 PM	Resident
357	May 16 2016 01:46 PM	Pgy-1
358	May 16 2016 01:43 PM	PGY 3
359	May 16 2016 01:41 PM	Pgy2 internal medicine
360	May 16 2016 01:40 PM	4th year/intern
361	May 16 2016 01:32 PM	Intern
362	May 16 2016 01:28 PM	4th year medical student
363	May 16 2016 01:21 PM	4th year
364	May 16 2016 01:20 PM	R2
365	May 16 2016 12:43 PM	resident
366	May 16 2016 12:35 PM	4th year medical student
367	May 16 2016 12:29 PM	4th year student
368	May 16 2016 12:19 PM	4th
369	May 16 2016 12:10 PM	Pgy3
370	May 16 2016 12:09 PM	4th year med student
371	May 16 2016 12:08 PM	4th year
372	May 16 2016 12:06 PM	pgy3
373	May 16 2016 11:43 AM	PGY3
374	May 16 2016 11:42 AM	intern
375	May 16 2016 11:41 AM	3rd year resident
376	May 16 2016 11:28 AM	Resident
377	May 16 2016 11:17 AM	intern
378	May 16 2016 10:55 AM	Intern
379	May 16 2016 10:53 AM	Intern
380	May 16 2016 10:42 AM	Intern
381	May 16 2016 10:41 AM	3rd yr resident
382	May 16 2016 10:10 AM	Resident
383	May 16 2016 10:01 AM	2nd
384	May 16 2016 10:00 AM	PGY II
385	May 16 2016 09:58 AM	PGY-III
386	May 16 2016 09:55 AM	pgy 2
387	May 16 2016 09:53 AM	PGY-3
388	May 16 2016 09:18 AM	Intern
389	May 16 2016 09:02 AM	4th year medical student
390	May 16 2016 08:56 AM	Resident
391	May 16 2016 08:49 AM	intern
392	May 16 2016 08:46 AM	4th-year medical student
393	May 16 2016 08:46 AM	4th year medical student
394	May 16 2016 08:42 AM	PGY-2
395	May 16 2016 08:18 AM	4th year med student
396	May 16 2016 08:15 AM	4th year med student
397	May 16 2016 08:14 AM	PGY-3
398	May 16 2016 08:09 AM	Intern
399	May 16 2016 08:07 AM	4th year Med student
400	May 16 2016 08:05 AM	Resident
401	May 16 2016 08:04 AM	PGY3
402	May 16 2016 08:03 AM	PGY2
403	May 16 2016 07:58 AM	3rd year resident
404	May 16 2016 07:58 AM	3rd year resident
405	May 16 2016 07:57 AM	PGY3
406	May 16 2016 07:56 AM	3rd year resident
407	May 16 2016 07:55 AM	Intern
408	May 16 2016 07:53 AM	Resident
409	May 16 2016 07:48 AM	3rd year
410	May 16 2016 07:42 AM	PGY2
411	May 16 2016 07:20 AM	PGY- 2
412	May 16 2016 07:20 AM	PGY 3
413	May 16 2016 07:13 AM	Intern
414	May 16 2016 07:09 AM	Intern
415	May 16 2016 07:04 AM	intern
416	May 16 2016 07:04 AM	Second-year internal medicine resident
417	May 16 2016 07:02 AM	Intern
418	May 16 2016 06:58 AM	3rd resident
419	May 16 2016 03:21 AM	intern
420	May 15 2016 06:26 PM	Intern
421	May 15 2016 05:05 PM	PGY-1
422	May 15 2016 04:45 PM	2nd year IM resident
423	May 15 2016 04:29 PM	Pgy-2
424	May 15 2016 04:28 PM	Intern
425	May 15 2016 04:25 PM	PGY 2 internal medicine
426	May 15 2016 04:06 PM	2nd year resident
427	May 15 2016 03:45 PM	PGY3
428	May 15 2016 03:43 PM	PGY-2
429	May 15 2016 03:42 PM	3rd-year resident
Q3. Please comment on each of the following when considering a subspecialty fellowship:
	Not Important		Somewhat Important		Very Important		Not Applicable		Total	Weighted Average
Financial compensation	0.117	51	0.5872	256	0.289	126	0.0069	3	436	2.19
Opportunity to do procedures	0.2586	113	0.3776	165	0.357	156	0.0069	3	437	2.11
Adequate exposure to subject	0.0253	11	0.2989	130	0.6644	289	0.0115	5	435	2.66
Patient severity/illness	0.0938	41	0.5057	221	0.3867	169	0.0137	6	437	2.32
Patient census	0.1494	65	0.5517	240	0.2667	116	0.0322	14	435	2.18
Length of fellowship training	0.1871	81	0.5196	225	0.2841	123	0.0092	4	433	2.12
Competitiveness of admission	0.3349	146	0.4908	214	0.1628	71	0.0115	5	436	1.85
Work-life balance post-fellowship	0.016	7	0.2288	100	0.7185	314	0.0366	16	437	2.78
Interest in subject	0.0092	4	0.0412	18	0.9108	398	0.0389	17	437	2.98
Access to high-quality mentors	0.0368	16	0.246	107	0.7011	305	0.0161	7	435	2.7
Difficulty of subject	0.265	115	0.5576	242	0.1636	71	0.0138	6	434	1.93
Autonomy in practice post-fellowship	0.1259	55	0.4233	185	0.4348	190	0.016	7	437	2.34
Research opportunities during and post-fellowship	0.3922	171	0.3945	172	0.1904	83	0.0229	10	436	1.84
Job opportunities post-fellowship	0.0137	6	0.1922	84	0.7643	334	0.0297	13	437	2.81
									Answered	437
									Skipped	0
Q4. Which of the following may influence your decision to not pursue nephrology? Please select all applicable answers.
Answer Choices	Responses
Financial compensation post-fellowship	0.4754	203
Oppportunity to do procedures during and after fellowship	0.2576	110
Adequate exposure to subject prior to and during residency	0.2881	123
Patient severity/illness	0.2014	86
Patient census	0.171	73
Length of fellowship training	0.192	82
Competitiveness of fellowship	0.1194	51
Work-life balance post-fellowship	0.3911	167
Interest in subject	0.7986	341
Access to high-quality mentors	0.1967	84
DIfficulty of subject	0.1827	78
Autonomy in practice post-fellowship	0.0937	40
Research opportunities during and post-fellowship	0.0726	31
Job opportunities post-fellowship	0.3419	146
	Answered	427
	Skipped	10
Q5. Have you ever considered a career in nephrology? Why or why not?
Answered	406
Skipped	31
Respondents	Response Date	Responses	Tags
1	Aug 17 2016 04:48 PM	No. I find acid-base/electrolytes/dialysis to be extremely challenging to understand. I am still not sure how dialysis works, and the general consensus among my peers seems to be that nephrology is a very emotionally challenging field with care of extremely sick patients.
2	Jun 23 2016 01:28 PM	Yes, but other fields were ultimately a better fit long term due to personal interests
3	Jun 09 2016 08:29 PM	yes planning on it because I love the complexity of the organ
4	Jun 06 2016 01:06 PM	Yes, given high patient volume with low compensation having second thoughts about fellowship
5	Jun 04 2016 10:44 PM	No, dont find nephro interesting.
6	Jun 03 2016 09:37 PM	Yes
7	Jun 01 2016 10:24 PM	no, had preexisting plans to pursue alternate medicine subspecialty
8	Jun 01 2016 10:09 AM	No, never. Subject matter is not as interesting to me as other areas of medicine, pay is not great, and heavy ties to industry (DaVita, Fresenius) are disturbing.
9	May 30 2016 08:05 PM	No - not that interested in the subject
10	May 30 2016 06:25 PM	During my renal course, I briefly considered it because I thought the kidney was an interesting organ. However, I soon fell in love with surgery during third year and wanted to go into this for residency.
11	May 30 2016 08:26 AM	Yes. Good long-term relationships with patients.
12	May 30 2016 08:24 AM	No due to lack of interest and minimal procedures
13	May 30 2016 06:02 AM	Not really. I like the subject matter but I find it challenging. It's also too subspecialized for me, I want something with more variety
14	May 29 2016 12:51 PM	No, my interest lies elsewhere.
15	May 29 2016 12:23 PM	yes, i really enjoy the subject but had a great passion for another specialty
16	May 28 2016 05:16 PM	no- not interested in renal anatomy, physiology, or intervention
17	May 26 2016 07:43 AM	No, I find a different medicine subspecialty more interesting.
18	May 26 2016 04:41 AM	Yes, however during my rotation I was told that reimbursement was low and going down.
19	May 24 2016 07:05 PM	Yes briefly in 2nd year med school because I really enjoyed our renal course
20	May 24 2016 03:45 PM	No
21	May 24 2016 01:29 PM	No, not interested and lack of oppurtunities post-fellowship
22	May 24 2016 06:19 AM	yes! had a great mentor in med school and went to Kidney Week this year
23	May 23 2016 11:24 PM	No not interested in thr subject
24	May 23 2016 09:55 PM	Yes. Although I will not pursue a career in nephrology, many of the conditions are interesting, especially hypertension.
25	May 23 2016 08:46 PM	No. Not interested in the subject- difficult patients- many HD/DM patients
26	May 23 2016 07:51 PM	Yes because I enjoyed learning about the renal system in med school.
27	May 23 2016 04:23 PM	No-there seems to be too much math involved. Medical school training was not that great in nephro making topics seem too complicated. In residency it is shewed to either all inpatient or clinic only.
28	May 23 2016 02:25 PM	Salary
29	May 23 2016 10:36 AM	No; Nephrology is interesting, but I think I would prefer to be a generalist.
30	May 23 2016 07:32 AM	Yes, have spent time with Nephrologist who was a great teacher and passionate about the field; however, renal pathophysiology isn't my strong suit
31	May 22 2016 06:37 PM	No. Not really interested in the subject
32	May 22 2016 04:56 PM	Not really, because I don't really want to do Internal Medicine at all, and never have. I would rather not work in a hospital for my career.
33	May 21 2016 07:11 PM	No. I just don't find the subject matter that interesting, and much of the mngt is centered around dialysis. There is a very narrow focus when it comes to nephrology. Also, the compensation is less than expected for someone doing a specialty with that much work involved.
34	May 21 2016 09:53 AM	No - not interested in the subject
35	May 21 2016 09:44 AM	Yes - find it interesting, particularly electrolyte imbalances and AKI. CKD and dialysis are rather depressing however, and the patient population can be very difficult to work with. I feel like 95% nephrology patients are CKD/ESRD, while what I'm really interested in (AKI, electrolytes, etc) is only maybe 5%.
36	May 21 2016 07:53 AM	Briefly - I enjoyed renal block during 2nd year. I'm more interested in primary care though.
37	May 20 2016 09:02 PM	NO
38	May 20 2016 08:14 PM	No, it is just not of my interest
39	May 20 2016 06:51 PM	I have. And I'm interested in the field. But I'm worried if I pursue a two year long fellowship and then find myself looking at jobs that pay 50k less than a hospitalist position, I would realistically have to choose the hospitalist
40	May 20 2016 05:21 PM	yes
41	May 20 2016 05:10 PM	No, do not find the physiology or disease processes to be very interesting.
42	May 20 2016 03:57 PM	yes, i like the subject a lot! and the nephrology faculty at our institute is awesome
43	May 20 2016 03:52 PM	No. Do not want to deal with compassionate dialysis patients constantly.
44	May 20 2016 03:41 PM	Yes, I am looking forward to pursuing Nephrology, primarily because I have come across amazing Nephrology mentors in my career so far and because the subject interests me a lot
45	May 20 2016 03:19 PM	A couple times. I really respect and admire how smart all the Nephrologists I have encountered are. I aspire to be physicians like them.
46	May 20 2016 03:11 PM	No. The fellowship is too busy with heavy patient census. Too difficult to manage work-personal life.
47	May 20 2016 03:00 PM	I matched into an anesthesiology residency program, but have always considered internal medicine as a possibility, either in addition to or instead of anesthesia depending on how intern year goes (my experience in internal medicine as a medical student did not leave me convinced it was a good fit for me). I only recently did a rotation on the nephrology consult service at Maine Medical Center (af…
48	May 20 2016 02:47 PM	Yes. Interesting subject. Father is nephrologist so robust and positive exposure throughout my life.
49	May 20 2016 02:32 PM	No. The fellows at our institution are overworked.
50	May 20 2016 01:40 PM	No. Little interest in subject, few job opportunities and low compensation.
51	May 20 2016 12:54 PM	No. I don't find nephrology very interesting and definitely do not find ESRD interesting.
52	May 20 2016 11:45 AM	Yes and am currently pursuing
53	May 20 2016 11:34 AM	No, I don't enjoy the subject. Furthermore, it's the only field I have seen people leave to practice hospital medicine or something else.
54	May 20 2016 10:52 AM	No, I have always been interested in pediatric primary care
55	May 20 2016 10:36 AM	No, I am not interested in the subject
56	May 20 2016 10:09 AM	Not seriously. Although I recognize there is a need for more Nephrologists, I do not find the subject as interesting or intellectually gratifying as other areas of medicine.
57	May 20 2016 09:48 AM	Yes, prior to residency I thought I might want to do a fellowship in Nephrology because I found the physiology very interesting
58	May 20 2016 09:18 AM	No, it is not of interest to me in terms of the diseases and patient population
59	May 20 2016 08:23 AM	No; inadequate exposure
60	May 20 2016 08:07 AM	yes , interesting subject
61	May 20 2016 07:12 AM	Not really, due to lack of interest in ESRD
62	May 19 2016 08:36 PM	Yes, I think it is very interesting, but I am more interested in Primary Care and General Medicine
63	May 19 2016 08:04 PM	no, not interested in subject
64	May 19 2016 06:55 PM	I did consider nephrology, but I liked another specialty more
65	May 19 2016 05:38 PM	interest in the microbiome and disease applications which was not prevalent in nephrology.
66	May 19 2016 01:59 PM	no
67	May 19 2016 01:45 PM	No, concern that most of outpatient management would be diabetes/ HTN management. Prefer critical illness.
68	May 19 2016 01:30 PM	No. Primary because few procedures
69	May 19 2016 12:39 PM	Yes
70	May 19 2016 12:36 PM	No. I went into medicine planning on practicing general medicine (either family, general internal or emergency medicine). The idea of practicing any specialty field is very unappealing to me.
71	May 19 2016 12:12 PM	No, most of my exposure was for "dialysis or not"
72	May 19 2016 11:02 AM	ABIM Research pathyway into Hematology-Oncology
73	May 19 2016 10:36 AM	No. Renal physiology is a very nuanced subject and is very polarizing: you either love it or you hate it, and most people I know hate it. Hated learning it, hated practicing it. Many people are turned off by the sense that nephrology practice is "virtually nothing but dialysis". Dialysis patients in my experience are a difficult patient population to work with; many seem to develop personality an…
74	May 19 2016 09:08 AM	No, not interested in dialysis. Don't find subject too interesting.
75	May 19 2016 08:43 AM	Never. Topic never interested in as much, although physiology is crucial for complete understanding of the body.
76	May 19 2016 07:41 AM	No, I do not find the subject interesting.
77	May 18 2016 11:02 PM	No poor experiences with patient population lack of variety of Illness
78	May 18 2016 10:45 PM	No- although it is an interesting field, my interest is currently in cardiology
79	May 18 2016 10:29 PM	No; prelim medicine
80	May 18 2016 09:15 PM	I have not. My interest early on in medical school have been in another field in which I did research
81	May 18 2016 09:12 PM	Yes because I believe nephrology to be the most cerebral and challenging subspecialty.
82	May 18 2016 08:24 PM	No. I was committed for Endocrinology since medical school.
83	May 18 2016 07:01 PM	No, does not interest me
84	May 18 2016 04:43 PM	yes, found very interesting attendings who were great teachers, but I was not interested in the topic
85	May 18 2016 03:52 PM	No, not interested in subject
86	May 18 2016 03:20 PM	No, I am more interested in other specialties
87	May 18 2016 03:03 PM	No, doesn't interest me
88	May 18 2016 03:02 PM	no. Not the type of patient I am interested in primarily treating. I feel like I can do most things a nephrologist can do other than dialysis without having done a fellowship. The compensation has gone down so that even if I was interested in nephrology I would pursue something else I had similar interest in.
89	May 18 2016 02:43 PM	Yes. I really enjoy the specialty for many reasons. Physiology, nature of practice, etc
90	May 18 2016 02:21 PM	No, not interested in the topic
91	May 18 2016 02:17 PM	No. I don't find the field interesting and I wanted to do procedures not involving the vasculature.
92	May 18 2016 02:03 PM	No. I'm a neurology prelim
93	May 18 2016 01:23 PM	Nope. While I have become more interested after learning more on the subject, I still find the kidneys interesting as a part of the whole system, but not the center of the system itself.
94	May 18 2016 01:12 PM	No because I'm the most interested in palliative care and will be pursuing a fellowship and career in that - I think nephrology is interesting but would not want to do it for the rest of my life
95	May 18 2016 12:40 PM	Yes, I find the chemistry involved very interesting and it underlies a lot of general internal medicine.
96	May 18 2016 12:35 PM	No; unfortunately have less interest in subject than other areas of IM
97	May 18 2016 12:29 PM	Yes. It is a fascinating field and all my nephrology attendings were positive mentors and teachers.
98	May 18 2016 12:29 PM	Yes. I really like that nephrology is somewhat like primary care but with additional specialization. Unfortunately most of my experience during residency was on the nephrology consult service (i.e. consults for AKI) and less time exposed to patient on or starting dialysis. I think more time in outpatient clinics as well as doing procedures (i.e. HD catheters) would make nephrology more appealing.
99	May 18 2016 12:24 PM	No, not interested in subject
100	May 18 2016 12:21 PM	not strongly, I have been interested in being a hospitalist for a while
101	May 18 2016 12:12 PM	No, not as interested in the subject matter than others
102	May 18 2016 11:58 AM	No, not interested in subject
103	May 18 2016 11:56 AM	No. Unfortunately, the subject matter is not interesting to me and there is not enough variety of procedures.
104	May 18 2016 11:53 AM	No. Not interested.
105	May 18 2016 11:49 AM	No. Was too boring for me. Plus had more interest in my fellowship of choice, infectious disease
106	May 18 2016 11:47 AM	Yes, I enjoyed nephrology but enjoyed cardiology more.
107	May 18 2016 11:46 AM	Yes. I was interested but decided that my interest was primarily in acute kidney injury and glomerular disease, and the thought of managing chronic dialysis turned me off.
108	May 18 2016 11:42 AM	No; wasn't interested in it and had already decided my fellowship
109	May 18 2016 11:40 AM	I never really considered nephrology among my choices for fellowship. I always felt the inpatient aspect of nephrology, particularly working up glomerulonephropathies was quite interesting. Although I learned a lot during my outpatient nephrology experiences, I never felt that it was something I could make a career out of.
110	May 18 2016 11:38 AM	yes-- I find renal physiology genuinely interesting, but some of the clinical applications (e.g. chronic dialysis) are less intriguing to me.
111	May 18 2016 11:37 AM	No.
112	May 18 2016 10:46 AM	Yes, because I considered the subject matter interesting
113	May 18 2016 10:37 AM	No, likely because I've had limited exposure and was generally not interested in acid-base issues in medical school.
114	May 18 2016 10:19 AM	No, less interested in subject.
115	May 18 2016 10:06 AM	No, I don't like the kidney anatomy or physiology
116	May 18 2016 09:50 AM	yes
117	May 18 2016 09:47 AM	No, I would prefer to not specialize but to see all patients
118	May 18 2016 09:16 AM	No. There are no jobs afterwards. And the lack of primary care in the USA or lack of patient adherence makes putting endless numbers of patients on dialysis soul destroying.
119	May 18 2016 09:11 AM	Yes! I find the pathophysiology interesting; I have had multiple positive relationships with mentor nephrologists; and I find the bread-and-butter more interesting than that of other specialties
120	May 18 2016 08:45 AM	No -- internal medicine residency did not seem like a good fit for me (I matched into anesthesiology)
121	May 18 2016 08:35 AM	No, I've been pretty set on Emergency Medicine
122	May 18 2016 08:10 AM	I did a rotation and really liked nephrology, but I ended up doing urology for the procedures
123	May 18 2016 07:34 AM	No, depending on the setting in which you practice it can end up as a situation where you are on 24/7 for a week at a time. It also seems that, generally, patients are being seen for emergent, urgent, or regularly scheduled dialysis on a constant basis. There seems to be minimal exposure to patients that have other forms of renal disease. As a hospitalist or outpatient only subspecialty you also …
124	May 18 2016 07:31 AM	Not interested
125	May 18 2016 07:06 AM	YES, it is interesting and provides a good life style
126	May 18 2016 05:29 AM	No, it is not the pathophysiology that interests me most.
127	May 18 2016 03:29 AM	No
128	May 18 2016 12:57 AM	No, I never found nephrology interesting enough to make an entire career out of.
129	May 17 2016 10:44 PM	Once while rounding with an attending who made the subject interesting
130	May 17 2016 10:02 PM	No, became very interested in alternate sh specialty early in college and maintained interest through training
131	May 17 2016 09:41 PM	yes, kidneys are beautiful and much is unknown about the pathophysiology. I would love to help patients understand what's going on with their kidneys, especially when their kidneys deteriorate with CAD and DM.
132	May 17 2016 08:50 PM	Yes, because the kidney's are awesome
133	May 17 2016 08:12 PM	Yes- decided against due to compensation
134	May 17 2016 08:11 PM	Briefly, it's somewhat interesting to me but I have not developed a passion for it- on my brief exposures to it, it seemed highly academic but then we just dialyzed most of the patients and some of the practical points for general medicine were lost or not focused on which I would have liked.
135	May 17 2016 08:04 PM	No, largely because of the scarce job opportunities post fellowship.
136	May 17 2016 07:52 PM	No, not a major interest
137	May 17 2016 07:44 PM	No - no interest in nephrology
138	May 17 2016 07:39 PM	no, compensation is too low, I've had little exposure to the subject, I don't know much about the different practice settings available.
139	May 17 2016 07:23 PM	I had little exposure to the subject along with it was a subject I simply never considered.
140	May 17 2016 07:14 PM	Not especially
141	May 17 2016 07:03 PM	no
142	May 17 2016 06:53 PM	No I found the subject interesting in Medical school, but my clinical exposure has not been as exciting.
143	May 17 2016 06:51 PM	No; Caring for dialysis patients all day sounds too difficult
144	May 17 2016 06:50 PM	Yes because it allows some sense of primary care with patients on dialysis but also has more complicated patients
145	May 17 2016 06:48 PM	No, not ever interested. Low job availability.
146	May 17 2016 06:46 PM	No. Currently it doesn't interest me academically nor the lifestyle.
147	May 17 2016 06:32 PM	Yes, but the renal system didn't quite interest me like some of the other organs.
148	May 17 2016 06:32 PM	No. Not interested.
149	May 17 2016 06:07 PM	No
150	May 17 2016 05:39 PM	No - no personal interest in the subject matter
151	May 17 2016 05:32 PM	Yes but more interested in some other specialty now
152	May 17 2016 05:26 PM	Yes, definitely! Nephrology is incredibly interesting and so cerebral. Nephrologists are arguably some of the smartest physicians with whom I have had the opportunity to work
153	May 17 2016 05:15 PM	Yes, I have considered a career in nephrology however I found that my interest in Pulm/CC was more and I enjoyed the intensity and pace of the MICU more than nephrology. Also, have enjoyed the faculty and fellows of pulm/CC more so than nephrology
154	May 17 2016 04:39 PM	For a brief moment because I enjoyed the physiology and pathology. However, for the reason you sent this survey out, it makes me hesitant to think about it much further. Unless I'm disproportionately passionate about nephrology or any fellowship for that matter, I foresee lifestyle factors e.g. increase in compensation, autonomy and control over practice, to be the major deciding factor. I've hea…
155	May 17 2016 04:26 PM	Yes, I enjoy the physiology however do not enjoy the clinical pracive
156	May 17 2016 04:24 PM	Yes, uncle is nephrologist.
157	May 17 2016 04:20 PM	yes, I considered nephrology but found that I was more interested in other specialties that were more procedural.
158	May 17 2016 04:18 PM	Yes very briefly - I enjoyed learning it during second year but was never as passionate enough about it to dedicate my life/career to it
159	May 17 2016 04:08 PM	no, dont like the subject
160	May 17 2016 04:00 PM	No, have had very little exposure, so possibly with more exposure I would be interested. From what exposure I have, I don't have much interest in the subject and it also seems difficult.
161	May 17 2016 03:55 PM	No--not interested in renal physiology
162	May 17 2016 03:52 PM	Initially I did but I lost interest because the subject matter is complex, boring and there is poor compensation post-fellowship
163	May 17 2016 03:48 PM	Yes but due to less compensation and difficulty finding jobs post fellowship I decided not to. As a woman it's also difficult to go into a field that has few women
164	May 17 2016 03:36 PM	Yes. Interest in the subject. Fantastic mentors. Complexity of disease.
165	May 17 2016 03:34 PM	Never. It was the worst experience of my resident career on this rotation. Awful mentors, terrible work life balance, I know many fellows with no jobs post fellowship or it pays less then general IM. Making less money post fellowship doesn't make sense long term. Also the most unhappy fellows I've met and extremely difficult patients.
166	May 17 2016 03:18 PM	Yes I did seriously consider a career in nephrology late in medical school and early in residency. The reason was that the subject material is probably the most interesting to me out of all the subspecialty fields, including the one that I have decided to go into (Hem/Onc)
167	May 17 2016 03:06 PM	Not yet. I have not had any exposure to nephrology yet. I am open to the possibility, though.
168	May 17 2016 02:46 PM	No, lack of interest and understanding
169	May 17 2016 01:53 PM	No. Was never as interested in the subject as other fields.
170	May 17 2016 01:52 PM	Minimally - very interesting but challenging subject for me, not a good match for my skill set
171	May 17 2016 01:51 PM	Yes, it's a very interesting field
172	May 17 2016 01:05 PM	No, lack of interest
173	May 17 2016 12:20 PM	No, because I think anything that has to do with the kidneys is esoteric and terrifying.
174	May 17 2016 12:08 PM	Yes, but my only exposure really is ESRD in patients hospitalized for other reasons. So I haven't really seen the diversity of care, and the approach in outpatient nephrology. I have done pediatric outpatient nephrology and it was a blast.
175	May 17 2016 12:04 PM	No
176	May 17 2016 12:03 PM	No. There is little demand for nephrologists and poor projected field growth meaning difficulty getting a job after fellowship. Furthermore, after completing two years, nephrologist make less money than a hospitalist. It financially does not make sense to do nephrology fellowship unless it is a program that allows heavy moonlighting. Another way of looking at it is there are a few other fellowshi…
177	May 17 2016 11:59 AM	Yes because I like the complexity of the medicine and the demand, but I want to do surgery so ultimately not going into it
178	May 17 2016 11:51 AM	no, I'm interested in primary care
179	May 17 2016 11:43 AM	No because it has never rally interested me
180	May 17 2016 11:41 AM	No
181	May 17 2016 11:41 AM	Maybe. Transplant nephrology is interesting to me, but general nephrology is not
182	May 17 2016 11:40 AM	Yes, because I prefer fields which require more thinking and fewer procedures. My interest in other fields is stronger, though. I plan to pursue an ID fellowship.
183	May 17 2016 11:38 AM	not really, I dont want to tell people "eat less salt" for the rest of my life and manage BP meds... Incredibly routine and mundane.
184	May 17 2016 11:36 AM	No. I don't enjoy learning about the kidney or its physiology. Could not see myself dealing with kidney disease and complicated electrolytes for the rest of my life.
185	May 17 2016 11:32 AM	No- I have seen little passion for the specialty
186	May 17 2016 11:30 AM	No I have not. I find nephrology challenging, but uninteresting. I would like to contrast that sentiment with pulmonology - which I also find challenging but very rewarding when I understand it.
187	May 17 2016 11:29 AM	No, the kidney is interesting, but other organ systems have interested me more. It is a very difficult organ to grasp especially for me since I like to me able to visualize what I am learning and that is difficult to do with the kidney.
188	May 17 2016 11:14 AM	No, I find the subject very difficult and don't understand it well or have a passion for it.
189	May 17 2016 11:03 AM	I have not. There haven't been many opportunities.
190	May 17 2016 11:01 AM	No- although the kidney is a beautifully complex organ, it's physiology does not excite me to the level I feel would be required for me to pursue nephrology as a career. Also- I would like to be more procedure-focused and acute-focused.
191	May 17 2016 10:45 AM	Yes, had exposure in pre-med school internship and during third year rotations
192	May 17 2016 10:44 AM	I have not considered a career in nephrology, probably because of my initial exposure to it in medical school in our GI/Renal block. It didn't seem interesting
193	May 17 2016 10:38 AM	No because the kidneys while important, do not get me excited about medicine.
194	May 17 2016 10:37 AM	No due to high interest in another area of medicine.
195	May 17 2016 10:25 AM	No I want to do family medicine, not considering subspecialty fellowship
196	May 17 2016 10:22 AM	No interested in more acute care.
197	May 17 2016 10:16 AM	Yes--interesting patho-/physiology, length and accessibility of fellowship positions
198	May 17 2016 10:16 AM	No, because I am interested in surgical fields primarily
199	May 17 2016 10:05 AM	No. Don't like IM.
200	May 17 2016 10:03 AM	Yes, The kidney is tied to a lot of things and is pretty cool.
201	May 17 2016 10:01 AM	No because I am already interested in neurology and do not feel that nephrology would be a good fit for my interests
202	May 17 2016 09:57 AM	No, because it seems to difficult of a subject and not as rewarding as other specialities
203	May 17 2016 09:55 AM	No
204	May 17 2016 09:35 AM	Yes. It's a very interesting subject, and intellectually stimulating; however, the compensation for the amount of work and overall worklife balance was unacceptable.
205	May 17 2016 09:28 AM	Not seriously - have not had any clinical exposure to a nephrology service
206	May 17 2016 08:38 AM	Not really, primarily due to lack of deep interest in subject
207	May 17 2016 08:12 AM	No. Subject matter not particularly interesting to me.
208	May 17 2016 08:04 AM	Inadequate interest in nephrology
209	May 17 2016 06:51 AM	No, not interested in renal
210	May 17 2016 05:39 AM	Yes, it seemed very interesting and logical while providing a great foundation for patient care in multiple contexts.
211	May 17 2016 01:58 AM	Yes, but I chose a surgical sun speciality. If I had chosen internal medicine I believe nephrology could have been a possibility.
212	May 16 2016 10:30 PM	Yes, because I enjoy the critical thinking and complexity that comes with nephrologist
213	May 16 2016 10:12 PM	No
214	May 16 2016 10:10 PM	Not interested in nephrology enough to pursue a career. Poor compensation compared with simply working as a hospitalist
215	May 16 2016 10:00 PM	No--not interested in subject
216	May 16 2016 09:53 PM	No, the inpatient rotation is boring and is mainly full of dialysis patients. This is likely not representative of the field, but it is the experience that I and many others have had.
217	May 16 2016 09:40 PM	No. I am going into primary care, which I have always been interested in and where there is such an immense need for physicians
218	May 16 2016 09:38 PM	No, I believed I was not highly interested in the field
219	May 16 2016 08:45 PM	Yes; interested in subject
220	May 16 2016 08:22 PM	No. While the kidneys are involved in many disease processes, do not want to have such a narrow focus.
221	May 16 2016 08:22 PM	No, always liked GI
222	May 16 2016 08:19 PM	Yes- interest concept
223	May 16 2016 08:16 PM	No, was always interested in oncology
224	May 16 2016 08:14 PM	No, I am not interested in internal medicine
225	May 16 2016 07:50 PM	No. Not interested. Don't like dialysis.
226	May 16 2016 07:28 PM	No - not a subject that is of particular interest to me. I do not plan on sub-specializing.
227	May 16 2016 07:20 PM	Not seriously, but a little bit in the way that I've considered all fields!
228	May 16 2016 07:17 PM	No, I have always had an interest in a different specialty, but I have appreciated and respected my nephrology fellows and attendings.
229	May 16 2016 07:11 PM	No - I don't like homeostasis
230	May 16 2016 07:08 PM	No. Did not meet a mentor who sparked an interest in me
231	May 16 2016 06:56 PM	Nope, surgery is the life for me
232	May 16 2016 06:37 PM	No - not really interested in the subject.
233	May 16 2016 06:32 PM	No, I wasn't interested enough in the subject matter
234	May 16 2016 06:23 PM	Not really. IM is not my subject of interest.
235	May 16 2016 06:19 PM	no, I've always had more interest in another field (infectious disease)
236	May 16 2016 06:09 PM	I haven't had that much exposure but would consider it.
237	May 16 2016 05:46 PM	Not really. I was always attracted to other fields more. I think that sometimes nephrology is overlooked initially because it can be somewhat boring for residents--dialyze or not? ATN? I know it's much much more complicated but by the time I realized that, I've already developed a career track in some other field. Then there's the reports that fellows end up working as hospitalists after fellowsh…
238	May 16 2016 05:45 PM	no, other interests
239	May 16 2016 05:42 PM	No, depressing watching dialysis patients
240	May 16 2016 05:35 PM	I really enjoy acute kidney injury but ultimately chose ID instead because I was more interested in the subject material. I still liked nephrology though!
241	May 16 2016 05:28 PM	Somewhat - not very interested in dialysis
242	May 16 2016 05:25 PM	yes definately. i am very interested in acid/base and electrolyte abnormalities
243	May 16 2016 05:22 PM	No. The patients are interesting and I have had many positive experiences with nephrology fellows and attendings, but I'm just not very interested in the subject matter itself.
244	May 16 2016 05:10 PM	Not specifically. I considered Internal Medicine but found it somewhat limiting to be restrictied to a single organ system
245	May 16 2016 04:55 PM	No - plan on doing primary care
246	May 16 2016 04:50 PM	Did not like the ESRD inpatient service. didn't enjoy inpatient patient population. Lack of new developments in the field
247	May 16 2016 04:47 PM	Yes. Interest.
248	May 16 2016 04:41 PM	Occasionally - it is an interesting and at times complex topic inpatient. Unfortunately, I feel like the majority of what is seen is less interesting (ie AKI). I also don't have much interest in managing dialysis
249	May 16 2016 04:41 PM	No. Does not interest me due to the monotony.
250	May 16 2016 04:36 PM	no. not interesting
251	May 16 2016 04:31 PM	Yes, because I find it to be fascinating detective work that includes interesting testing without reliance on expensive procedures--and therefore I think attracts an interesting, varied, intelligent group of people who are not obsessed with reimbursable procedures.
252	May 16 2016 04:26 PM	Yes, may assess again following an internal medicine residency
253	May 16 2016 04:25 PM	Yes- interesting subject matter, like the complexity of patients.
254	May 16 2016 04:24 PM	No, no interest in subspecialty
255	May 16 2016 04:24 PM	No because I knew I was going to pursue a surgical residency rather than internal medicine.
256	May 16 2016 04:21 PM	No. It was not a subject area that I enjoyed studying during the preclinical years, and the opportunity to perform procedures is very important to me.
257	May 16 2016 04:21 PM	NO
258	May 16 2016 04:19 PM	Yes, good professor at tufts
259	May 16 2016 04:18 PM	Yes. My father had a kidney transplant and I currently am working on a research project with a nephrologist here.
260	May 16 2016 04:17 PM	I never considered on applying for residency in internal medicine.
261	May 16 2016 04:14 PM	Briefly but more interested in endocrinology. Also really only exposed to inpatient nephrology and ESRD social disasters which are super frustrating.
262	May 16 2016 04:10 PM	Nope. The thought of doing internal medicine residency for 3 years& spending 8 hours a day rounding is my own personal nightmare.
263	May 16 2016 04:09 PM	No
264	May 16 2016 04:07 PM	Yes, but I heard it's grueling as all of your pts are on dialysis and that's the endpoint. You're not saving anyone's life, just prolonging it through hemodialysis.
265	May 16 2016 04:06 PM	i will consider nephrology fellowship because it is a very interesting field pathophisiologically and clinically
266	May 16 2016 04:06 PM	No, not as interested
267	May 16 2016 04:04 PM	Not really. It's super interesting, but so complicated. It's a little bit daunting! But mostly because I do not plan on specializing!
268	May 16 2016 04:03 PM	No. Not interested in the disease processes
269	May 16 2016 04:02 PM	Yes, very interesting, kidneys are quite smart in the body. However, love being in the OR, love the pharmacokinetics of anesthesia
270	May 16 2016 03:58 PM	No. Low compensation compared to work load
271	May 16 2016 03:51 PM	Yes
272	May 16 2016 03:48 PM	Yes. Like the complexity of the field, did not want to do an infernal medicine residency though
273	May 16 2016 03:48 PM	Yes, my nephro attendings have been superb
274	May 16 2016 03:47 PM	no
275	May 16 2016 03:46 PM	No- I have had little exposure to it and am not particularly interested in the kidneys
276	May 16 2016 03:44 PM	NO.
277	May 16 2016 03:42 PM	No. I have a plan to apply for hem/onc, just based on my personal interest.
278	May 16 2016 03:39 PM	No. I'm not a huge fan of CKD or dialysis.
279	May 16 2016 03:38 PM	Yes, just starting residency next year so still unsure but have considered nephrology
280	May 16 2016 03:24 PM	No. Prefer more of an inpatient focus and feel the specialization is too narrow
281	May 16 2016 03:22 PM	Yes! I love the physiology and pathophysiology of Nephrology. I have greatly enjoyed all of my inpatient rotations on ward and consult service. I need to have more outpatient/dialysis exposure before I will know for sure if I want a career in it. The relative lack of job opportunities post fellowship in larger city/desirable living locations is also concerning.
282	May 16 2016 03:21 PM	no- not interested
283	May 16 2016 03:18 PM	I have not. Not really interested in the subject material.
284	May 16 2016 03:16 PM	no--not interested in the subject
285	May 16 2016 03:14 PM	no
286	May 16 2016 03:13 PM	Yes. I think renal physiology is interesting.
287	May 16 2016 03:11 PM	Yes
288	May 16 2016 03:06 PM	No. Not interested in the pathology and treatment options.
289	May 16 2016 03:06 PM	No. Dialysis is sad. I am not interested in the physiology of electrolytes. I do not ever want to place a u dall or tunneled cath.
290	May 16 2016 02:58 PM	No; I have worked with fantastic nephrology faculty at my institution, but my career interest has always been surgery.
291	May 16 2016 02:56 PM	Yes, I am in internal medicine, and really enjoyed my professors in Nephrology in medical school, but I always have enjoyed other organ systems more.
292	May 16 2016 02:55 PM	No. More procedure based
293	May 16 2016 02:52 PM	No
294	May 16 2016 02:49 PM	No- not interested in the patient population
295	May 16 2016 02:47 PM	Slightly, after being told by people that they could see me going into it. However, I've never really been interested in nephrology, so it's really not something I thought about it much.
296	May 16 2016 02:45 PM	Yes, it seems interesting though our institution in particular is known to be rigorous and with a very large patient census. Also not very many females in the field.
297	May 16 2016 02:42 PM	No. Boring.
298	May 16 2016 02:39 PM	Nope, don't want to compete in IM residency
299	May 16 2016 02:36 PM	Yes- it's a very captivating field, extremely interesting.
300	May 16 2016 02:34 PM	No, too technical
301	May 16 2016 02:30 PM	Yes, had amazing mentor during 2nd year of medical school who was he chief of nephrology Tufts.
302	May 16 2016 02:30 PM	No, not interested in the field
303	May 16 2016 02:28 PM	No, not interested.
304	May 16 2016 02:28 PM	No, just isnt my clinical interest
305	May 16 2016 02:27 PM	No, not interested, tough job, poor job market
306	May 16 2016 02:26 PM	Yes; I enjoyed renal physiology but I felt as though much of the clinical practice does not require direct patient contact
307	May 16 2016 02:26 PM	Yes I was considering it first year when one of my mentors in medical interviewing was a nephrologist.
308	May 16 2016 02:25 PM	Yes
309	May 16 2016 02:25 PM	No. I want a more hands on specialty
310	May 16 2016 02:24 PM	No. Not interested in subject matter.
311	May 16 2016 02:24 PM	No. Did not interest me.
312	May 16 2016 02:22 PM	Yes-found it to be very interesting, but difficult!
313	May 16 2016 02:22 PM	Not really, since the compensation is not as high as other fields and I am also more interested in other organ systems.
314	May 16 2016 02:20 PM	No, I will not be going into internal medicine
315	May 16 2016 02:19 PM	Yes, kidney is fascinating
316	May 16 2016 02:18 PM	Yes. Thought subject was very interesting in class. Math like subject. Complicated pts with large element of pcp like relationships
317	May 16 2016 02:18 PM	No
318	May 16 2016 02:17 PM	Yes. Exposure to terrific mentors and intellectual stimulation drew me to the field. Perceived lack of jobs is pushing me away from it
319	May 16 2016 02:17 PM	No, never really did a rotation in it.
320	May 16 2016 02:16 PM	Yes. Personal experiences with loved ones related to kidney disease
321	May 16 2016 02:16 PM	Yes, very interesting material, concern however regarding variety of cases (IE all dialysis)
322	May 16 2016 02:16 PM	No
323	May 16 2016 02:15 PM	No- not my desired field of specialization.
324	May 16 2016 02:15 PM	I have considered it, principally lack of jobs, in particular waiver jobs have discouraged me. and financial compensation being not unto par.
325	May 16 2016 02:13 PM	No because there are no procedures. It is too difficult of a subject
326	May 16 2016 02:11 PM	I like nephrology but just love heme/onc more due to interest in genetics
327	May 16 2016 02:09 PM	No, not my favorite subject.
328	May 16 2016 02:08 PM	No. I'm doing a different fellowship.
329	May 16 2016 01:59 PM	No; more interested in other fields.
330	May 16 2016 01:56 PM	No. I have heard finding jobs after fellowship is difficult. I have not cultivated a deep interest in nephrology. (And kidneys are smarter than I am)
331	May 16 2016 01:54 PM	Yes - good mentors
332	May 16 2016 01:54 PM	No, I want remain in a more generalized field, hospitalist or intesivist
333	May 16 2016 01:53 PM	no
334	May 16 2016 01:53 PM	Yes, but reconsidered a different field because of poor reimbursement and unavailability of quality of mentors
335	May 16 2016 01:46 PM	Yes, interesting subject and relevant in majority of internal medicine admissions
336	May 16 2016 01:43 PM	Yes, I find it very interesting. But have finalized to do Critical Care. I think there should be more nephrology/critical care programs nationwide. That will attract a lot of candidates towards nephrology.
337	May 16 2016 01:41 PM	Yes - very interesting subject
338	May 16 2016 01:40 PM	Yes, until I learned of the poor job opportunities and income relative to other fields.
339	May 16 2016 01:32 PM	No, not incredibly interested in the subject plus low compensation compared to other fellowships and could make similar money as a hospitalist
340	May 16 2016 01:28 PM	Yes, because nephrology is a very interesting subject that I would be very happy learning about in depth. Unfortunately the compensation is very poor, especially when there are other fields that are equally interesting (cardiology, pulm/crit). I love physiology and would love to do nephrology, but it doesn't make financial sense when I am able to get paid well doing another equally interesting su…
341	May 16 2016 01:20 PM	No, personal reasons
342	May 16 2016 12:43 PM	No; it is a field where people is overworked, not well compensated, no good job opportunities and not interesting
343	May 16 2016 12:35 PM	No
344	May 16 2016 12:29 PM	No, because I want to work in a less specialized practice.
345	May 16 2016 12:19 PM	No
346	May 16 2016 12:10 PM	No. Lack of quality mentors on nephrology.
347	May 16 2016 12:09 PM	yes- pediatric nephrology is of interest to me
348	May 16 2016 12:08 PM	no, it doesn't interest me
349	May 16 2016 11:43 AM	Yes, I am still considering it. I am deciding between pulm and renal. I like renal because of the amazing role models that are nephrologists at Yale, their inspiring dedication to a challenging patient population, their facility with the most complex topics in medicine. The reasons I may not go into it include: the relative repetitiveness of CKD and ESRD care, the relatively poor reimbursements (…
350	May 16 2016 11:42 AM	Yes, after my nephrology rotation as an intern.
351	May 16 2016 11:41 AM	Yes, briefly. Enjoyed managing and working up CKD patients.
352	May 16 2016 11:28 AM	No. No procedures, low pay for relatively high stress and difficult work.
353	May 16 2016 11:17 AM	No. Mostly poor quality of life, but there is also the issue of poor reimbursement. Plus the subject matter does not interest me.
354	May 16 2016 10:55 AM	Not interested
355	May 16 2016 10:53 AM	Yes the subject is interesting
356	May 16 2016 10:42 AM	I haven't seriously considered a career in nephrology, but I haven't ruled it out yet. I would need more exposure to the field before making a decision.
357	May 16 2016 10:41 AM	Not. The job opportunities are not that great and the amount of work that you do which does not get compensated enough and then work life balance drives people away from this specialty.
358	May 16 2016 10:22 AM	Yes
359	May 16 2016 10:10 AM	I did consider it but realized the post fellowship opportunities are not very impressive this decided to stay with hospitalist career decision. Why would I want to do a fellowship if I was gonna end up doing a hospitalist job after fellowship.
360	May 16 2016 10:01 AM	No, not interested in nephrology
361	May 16 2016 10:00 AM	Not interested in Nephrology. Difficult to find J1 waiver jobs for Nephrology
362	May 16 2016 09:58 AM	No, was never interested in the subject
363	May 16 2016 09:55 AM	no, not interested and not well compensated
364	May 16 2016 09:53 AM	No. Not interested
365	May 16 2016 09:18 AM	Yes
366	May 16 2016 09:02 AM	No, do not find the subject interesting.
367	May 16 2016 08:56 AM	No, kidneys are too complicated
368	May 16 2016 08:49 AM	no, mostly because of lack of interest in the specialty
369	May 16 2016 08:46 AM	Yes, because I love how complex nephrology is. I feel like it is a vast system that I could immerse myself in, learn important details that no one else would know, and become an expert. I would know physiology extremely well. I also love the diagnostic detective work needed in the field. However, I have not been adequately exposed to the field to really know what nephrology is like day-to-day. I …
370	May 16 2016 08:46 AM	No, I felt renal was a very difficult subject during my first two years, and the patients all seem complex/miserable
371	May 16 2016 08:42 AM	No. Lack of interest in field.
372	May 16 2016 08:18 AM	No, not very interested in the topic
373	May 16 2016 08:15 AM	Although I find nephrology theoretically interesting, I am more interested in other subspecialties. I feel like nephrology is so dependent on lab values and tests that I would be spending more time looking at labs than actually interacting with patients.
374	May 16 2016 08:14 AM	No. Not my favorite subject and compensation.
375	May 16 2016 08:09 AM	Yes, I have. The rare diseases in nephrology are fascinating however I am not terribly interested in the "bread and butter" of nephrology.
376	May 16 2016 08:07 AM	Yes. It's an intellectually stimulating field and they do get to do kidney biopsies (procedures).
377	May 16 2016 08:05 AM	No
378	May 16 2016 08:04 AM	Yes. As a backup plan.
379	May 16 2016 08:03 AM	No, complicated patient population, chronicity, limited procedures.
380	May 16 2016 07:58 AM	Yes, interest in the pathologic subject matter.
381	May 16 2016 07:58 AM	No; mainly due to poor financial compensation.
382	May 16 2016 07:57 AM	No
383	May 16 2016 07:56 AM	No. Given the high volume of patients, consults and decreasing remuneration - it is not as lucrative. My facility is not a transplant institution - meaning often we do not get to be involved with post transplant care.
384	May 16 2016 07:55 AM	Yes
385	May 16 2016 07:53 AM	No. Does not interest me.
386	May 16 2016 07:48 AM	No
387	May 16 2016 07:42 AM	No - not an area of personal interest, plus would like to stay broad
388	May 16 2016 07:20 AM	na
389	May 16 2016 07:20 AM	Yes, interest in subject.
390	May 16 2016 07:13 AM	No. No interest in the subject matter.
391	May 16 2016 07:09 AM	I have not, nephrology is interesting but not for me personally
392	May 16 2016 07:04 AM	no. im a prelim medicine intern going into radiology
393	May 16 2016 07:04 AM	No
394	May 16 2016 07:02 AM	No- I am an anesthesia prelim
395	May 16 2016 06:58 AM	No. Not a topic of interest.
396	May 16 2016 03:21 AM	it has never been high on my list; I haven't had considerable exposure to the field and therefore haven't developed much interest. I would like to do some procedural work. Compensation and lifestyle currently are among the most important additional factors. If nephrologists made closer to what their PCC/GI/Cards colleagues did, I think there would be more interest.
397	May 15 2016 06:26 PM	Yes. Great mentors. Interesting physiology.
398	May 15 2016 05:05 PM	No; I am interested in another subspecialty
399	May 15 2016 04:45 PM	No. I have never been interested in the field
400	May 15 2016 04:29 PM	No. I have always enjoyed renal but I like other specialties more
401	May 15 2016 04:28 PM	No
402	May 15 2016 04:25 PM	No, not interested in subject matter and long-term dialysis
403	May 15 2016 04:06 PM	No
404	May 15 2016 03:45 PM	Never. I have been destined to cardiology for over a decade.
405	May 15 2016 03:43 PM	No. Minimal interest in subject
406	May 15 2016 03:42 PM	I did not seriously consider a career in nephrology as I had a stronger interest in a different subspecialty.
Q6. Please enter any additional thoughts on this subject here. Thank you for your participation and help!
Answered	81
Skipped	356
Respondents	Response Date	Responses	Tags
1	Aug 17 2016 04:48 PM	I have heard others say that they would not consider a career in nephrology due to relatively lower salaries compared to some of the other subspecialties.
2	Jun 06 2016 01:06 PM	Needs to establish a good compensation on par with other branches. Job opportunities have to be improved as well.
3	May 30 2016 06:02 AM	I also think I haven't given nephrology much thought because I was not exposed to it during 3rd year. We had lectures about it during medicine but I never worked with a nephrologist to see their day to day work and it was probably the least common consult for us to get on the medicine wards so I did not think about it much.
4	May 29 2016 12:51 PM	Reasons I think that residents would not apply to fellowship in Nephrology are long hours and poor work life balance. The census seems to be unreasonably high for the number of fellows covering.
5	May 26 2016 04:41 AM	Seems too complicated with patients who are too sick to have low reimbursement.
6	May 24 2016 06:19 AM	Am still interested but worried about another 3 years of training and having to relocate away from Colorado as they do not currently have a pediatric fellowship in nephrology and my partner wishes to stay in CO
7	May 23 2016 09:55 PM	Nephrology has the reputation of being a very difficulty fellowship.
8	May 23 2016 07:51 PM	I probably won't go into nephrology because my interest in it does not outweigh the relatively low pay and high physician dissatisfaction in this field according to surveys.
9	May 22 2016 06:37 PM	Things that would make me consider nephrology could be more focus on aspects such as transplant, instead of consults and dialysis.
10	May 20 2016 05:21 PM	it was interesting but i just never really got a lot of exposure during my medicine rotation and ended up forgetting about it. The material really requires constant practice so by the time we started 3rd year, all of the things I felt I had mastered in nephrology in 2nd year were lost and nephrology began to feel like a mysterious black box topic i found difficult to relearn.
11	May 20 2016 03:52 PM	ESRD.
12	May 20 2016 03:19 PM	I have heard compensation and autonomy have both declined over the years for Nephrology. Not sure if that is true, but it does influence my decision to pursue the field.
13	May 20 2016 02:47 PM	Working with unhappy nephrology fellows, poor job prospects and concern of working much harder for less compensation than a hospitalist are fatal for fellowship recruitment (for average wants of your average graduating resident).
14	May 20 2016 02:32 PM	Fellows are overworked and while on call must cover 3 hospitals. We have tons of patients on compassionate HD which keeps the fellows overwhelmed
15	May 20 2016 11:45 AM	I think it is due to decreasing compensation and the difficulty of caring for noncompliant ESRD patients with their high level of illness that makes people weary of choosing nephrology
16	May 20 2016 10:09 AM	Although not a significant factor in my post-residency deciding my post-residency plans (I'm applying in ID), I have the sense that talent is drawn away from specialties like Nephrology largely due to fact that the financial reward / work-life balance profile greatly favors more procedure-oriented specialties. Hopefully we won't reach the point where dialysis centers have to shut down from lack o…
17	May 20 2016 09:48 AM	I ultimately was turned off from nephrology because of my experiences during residency. The fellows were all foreign med grads with poor communication skills who were bad at what they did, did not seem to have any passion about their field, and took a non-academic approach to their work. I would hate to go into a field where those would be my colleagues.
18	May 19 2016 06:55 PM	Rampant talk that finding nephrology jobs after fellowship is very difficult
19	May 19 2016 01:45 PM	Renal/ Critical care joint fellowship would have appeal
20	May 19 2016 01:30 PM	na
21	May 19 2016 12:36 PM	I think that nephrology probably suffers from an image problem. Cardiology is "sexy" nephrology is not.
22	May 19 2016 10:36 AM	Clinical practice of nephrology is nothing like textbook nephrology. This is off-putting to starry-eyed trainees when they arrive on the wards and realize renal patients are miserable and incurable.
23	May 19 2016 08:43 AM	N/A
24	May 18 2016 02:43 PM	I think nephrology interest is down for many reasons. Poor exposure in residency and med school, misconceptions about pay are probably the most significant.
25	May 18 2016 12:29 PM	I would have chosen nephrology if I didn't have to do three years a general IM. My IM attendings were not very nice.
26	May 18 2016 10:46 AM	I'm still considering it but didn't feel the quality of work life balance and additional years of training were offset by the additional compensation fellowship training would add.
27	May 18 2016 09:50 AM	Greatest hesitation is additional years of training given that I have small children at home.
28	May 18 2016 09:16 AM	Change the consult culture of calling renal for a raised creatinine. Renal should not be called just because the primary team switches off their brains. The caliber of the consults are dire.
29	May 17 2016 10:44 PM	Aside from interests, lack of J1 waiver opportunities also effects J1 physicians from considering as a first choice
30	May 17 2016 08:50 PM	Electrolytes are hard and are not taught well
31	May 17 2016 06:51 PM	Not as prestigious as GI/Cardio/Heme-onc
32	May 17 2016 06:32 PM	Maybe I'm less interested because it was not taught well in medical school.
33	May 17 2016 06:32 PM	As far as the urinary system goes, I think urology just gets a much better reputation. I feel like more people talk about urology than nephrology, but I'm not really sure why.
34	May 17 2016 05:32 PM	NA
35	May 17 2016 05:26 PM	n/a
36	May 17 2016 04:24 PM	Nephrology is not taught very well in medical school, and ends up being very complicated. If it were taught as more of a puzzle and less as a memorize the disorders, it might be more interesting.
37	May 17 2016 03:55 PM	renal fellows should place their own HD lines
38	May 17 2016 03:36 PM	Lack of financial compensation for nephrologists is a very big concern among trainees.
39	May 17 2016 03:18 PM	The reason I ultimately chose not to pursue a career in Nephrology boiled down to several important factors to me: 1. Nephrology fellowship and post-fellowship is extremely grueling in terms of patient volume and workload, 2. financial compensation after 3 extra years of fellowship is not much more than a primary care physician, 3. Patient population is often the most difficult to deal with in te…
40	May 17 2016 12:08 PM	Better exposure to outpatient nephrology, consulting nephrology. I think many people get exposed to a lot of ESRD patients and think nephrology is all about managing complicated patients in setting of ESRD.
41	May 17 2016 12:04 PM	None
42	May 17 2016 11:43 AM	I went into medicine because I don't want to focus on just one problem/ organ system
43	May 17 2016 11:38 AM	Nephrology is painfully boring when in clinic, ive seen it in LP. I was considering it before LP but now that I was in an LP Nephrology clinic, I 100% don't want to do it, its the same thing day in and day out.
44	May 17 2016 10:37 AM	Good luck!
45	May 17 2016 10:16 AM	none
46	May 17 2016 10:16 AM	Nephrology sometimes seems unapproachable in that there is a misconception of difficulty associated with it. Better education about mako medical problems treated by nephrologists would be helpful in growing interest in medical students.
47	May 17 2016 10:03 AM	I am bad at medicine though
48	May 17 2016 09:55 AM	Have been told by many residents that nephrology is a dying field / poorly compensated field
49	May 17 2016 09:35 AM	Thank you for your work in this area.
50	May 17 2016 09:28 AM	Na
51	May 17 2016 05:39 AM	Nephro attendings were the most intelligent attendings but seemed unappreciated and jaded during my rotation, i didnt want to live life like that.
52	May 16 2016 10:30 PM	Definitely interested in nephrology, an interest sparked by great mentors during my 3rd year of medical school
53	May 16 2016 07:17 PM	Interestingly enough, in medical school there was a rather unpleasnt nephrology attending who was well known to have a distaste for medical students. He fired one medical student from an elective rotation. He would also attempt to humiliate medical students via pimping in front of patients. Also never shook hands. While I never wanted to do nephrology, I could see how this person could have soure…
54	May 16 2016 05:35 PM	N/A
55	May 16 2016 05:25 PM	I would like to see more subspecialty programs within nephrology as well, also Critical care medicine opportunity in nephrology
56	May 16 2016 04:25 PM	The fact that the compensation is low deters me. Also, the fact that nephrologists have such a low satisfaction as a field has greatly detered me.
57	May 16 2016 04:02 PM	Would love being able to get to nephrology on a shorter path than through internal medicine.
58	May 16 2016 02:39 PM	Managing a dialysis unit is depressing.
59	May 16 2016 02:34 PM	none
60	May 16 2016 02:25 PM	Considered it but our fellowship here is very hard and there are no good jobs out there currently the field is saturated plus I owe a lot of money would include that in future studies for Amgs debt is a problem
61	May 16 2016 01:46 PM	Poor job market
62	May 16 2016 01:43 PM	i think Nephrology Critical Care will be the most interesting specialty ever.
63	May 16 2016 01:41 PM	Not much has changed for decades... poor job prospects
64	May 16 2016 01:28 PM	If reimbursement changed, a lot more people would be interested in nephrology (myself included).
65	May 16 2016 01:20 PM	Nephrology might be helped (at my institution) with better inpatient teaching: it can seem like a little bit of a black box.
66	May 16 2016 12:35 PM	There is a resident who was accepted to a top 20 nephrology fellowship. This resident had graduated from a Caribbean medical school and attended a subpar IM residency. I do not want to be in a fellowship program that is accepting fellows of such low caliber. The standards must be raised and smarter residents must be incentivized to apply.
67	May 16 2016 11:43 AM	I think there should be more combined nephrology-critical care or nephrology-palliative care offerings.
68	May 16 2016 11:42 AM	I am an intern with a recent interest in Nephrology following my nephro rotation. I enjoyed the varied parts of the field, learned about interventional nephrology,
69	May 16 2016 10:42 AM	It doesn't seem as though we have enough exposure to the field of nephrology during our residency training and more exposure to excellent mentors might help recruit people into the nephrology field.
70	May 16 2016 10:10 AM	Thank you for your questions and concerns to improve this field
71	May 16 2016 10:00 AM	I think Nephrology is great sub specialty for those who are interested. I have heard through many friends that finding J1 waiver job for Nephrology is very difficult to impossible and you end up choosing Hospitalist/Internist job inspite over qualification.
72	May 16 2016 09:55 AM	can make more money as a hospitalist or a gp
73	May 16 2016 09:18 AM	See myself a well-established nephrologist in new future
74	May 16 2016 08:46 AM	My impression is that nephrologists deal with a lot of dialysis, which in my opinion as a future pediatrician, is quite depressing.
75	May 16 2016 07:58 AM	I did not do nephro because of little interest in dealing with outpatient dialysis patient population.
76	May 16 2016 07:58 AM	Appeal could be increased the most by new methods for improved financial compensation- such as more interventional nephrology training, combining with another specialty (nephrology/critical care, etc), or allowing extending fellowship to 3 years and allowing fellows to work as hospitalist a during fellowship.
77	May 16 2016 07:56 AM	The lack of visa sponsorship for jobs post fellowship also makes it a challenging specialty to pursue a career in
78	May 16 2016 07:55 AM	None
79	May 16 2016 07:20 AM	na
80	May 15 2016 04:25 PM	n/a
81	May 15 2016 03:45 PM	Great effort, and wish you the best. Heart and kidneys share a lot in common -but all due respect, the former is the best! :)
