# Supplementary material for: Perceptions of nephrology among medical students and internal medicine residents: a national survey among institutions with nephrology exposure
Source: BMC Nephrol. 2019 Apr 29;20:146. doi: 10.1186/s12882-019-1289-y (PMC6489240; doi:10.1186/s12882-019-1289-y)
Supplement: Supplementary file 3 — Fellowship Interest Questionnaire Part 2. Second data file from survey responses. [file 12882_2019_1289_MOESM3_ESM.xlsx]

## Sheet: Sheet
Nephrology Interest Questionnaire
Q1. What is your current level of training (T3, T4, intern, resident, etc.)?
Answered	201
Skipped	10
Respondents	Response Date	Responses	Tags
1	Jun 05 2016 09:09 AM	intern
2	Jun 03 2016 03:58 PM	Intern
3	Jun 02 2016 10:39 PM	resident
4	May 31 2016 10:16 AM	Intern, I guess? (just graduated)
5	May 27 2016 03:28 PM	intern
6	May 25 2016 05:28 PM	Intern
7	May 25 2016 03:27 PM	Intern
8	May 25 2016 02:19 PM	T3
9	May 24 2016 10:51 PM	Intern
10	May 24 2016 02:06 PM	T4
11	May 23 2016 01:51 PM	Intern
12	May 21 2016 12:49 PM	Recently graduated T4
13	May 20 2016 01:34 PM	T4
14	May 19 2016 11:46 PM	Resident
15	May 19 2016 02:53 PM	T4
16	May 19 2016 01:30 PM	PGY-2
17	May 19 2016 11:40 AM	T4
18	May 19 2016 10:53 AM	T4 (just graduated) going into internal medicine
19	May 19 2016 02:05 AM	T3
20	May 18 2016 08:06 PM	Intern
21	May 18 2016 03:33 PM	T4
22	May 18 2016 02:52 PM	T3
23	May 17 2016 08:26 PM	intern
24	May 17 2016 06:58 PM	Resident
25	May 17 2016 04:17 PM	T4
26	May 17 2016 01:11 PM	intern
27	May 17 2016 12:08 PM	T4
28	May 17 2016 09:28 AM	T3
29	May 17 2016 09:21 AM	Graduating T4
30	May 17 2016 08:35 AM	Resident
31	May 17 2016 07:55 AM	resident
32	May 17 2016 06:12 AM	Resident
33	May 16 2016 11:19 PM	Resident
34	May 16 2016 10:34 PM	Intern
35	May 16 2016 10:05 PM	Resident pgy-3
36	May 16 2016 10:03 PM	Resident
37	May 16 2016 09:52 PM	Resident
38	May 16 2016 09:33 PM	Intern
39	May 16 2016 09:26 PM	Intern
40	May 16 2016 09:17 PM	Resident
41	May 16 2016 09:16 PM	Resident
42	May 16 2016 09:04 PM	Resident
43	May 16 2016 09:03 PM	resident
44	May 16 2016 08:51 PM	PGY2
45	May 16 2016 08:27 PM	MP 2 (resident)
46	May 16 2016 08:18 PM	resident
47	May 16 2016 08:00 PM	resident
48	May 16 2016 07:40 PM	Pgy-5 resident with one week left.
49	May 16 2016 07:14 PM	resident
50	May 16 2016 07:14 PM	Pgy1
51	May 16 2016 06:37 PM	Resident - pgy2
52	May 16 2016 06:22 PM	R3
53	May 16 2016 06:10 PM	PGY2
54	May 16 2016 06:06 PM	Resident
55	May 16 2016 05:54 PM	Intern
56	May 16 2016 05:47 PM	Resident
57	May 16 2016 05:42 PM	resident
58	May 16 2016 02:18 PM	T3
59	May 16 2016 01:16 PM	T4
60	May 16 2016 04:39 AM	T3
61	May 15 2016 10:13 PM	T3
62	May 15 2016 06:17 PM	T3
63	May 15 2016 02:19 PM	T3
64	May 15 2016 01:49 PM	T4
65	May 15 2016 09:07 AM	T3
66	May 14 2016 07:13 PM	T3
67	May 14 2016 06:59 PM	T3
68	May 14 2016 03:54 PM	T3
69	May 14 2016 03:40 PM	T3
70	May 14 2016 03:03 PM	T4
71	May 14 2016 02:51 PM	T4
72	May 14 2016 02:41 PM	T3
73	May 14 2016 02:21 PM	T3
74	May 14 2016 12:15 PM	T3
75	May 14 2016 12:04 PM	rising T4
76	May 14 2016 11:51 AM	T3
77	May 14 2016 09:34 AM	T4
78	May 14 2016 09:09 AM	T4
79	May 14 2016 09:05 AM	T4
80	May 14 2016 08:38 AM	T2
81	May 14 2016 08:26 AM	T4
82	May 14 2016 08:25 AM	T3
83	May 14 2016 08:08 AM	T3
84	May 14 2016 05:35 AM	t4
85	May 14 2016 12:03 AM	T3
86	May 14 2016 12:01 AM	T3
87	May 13 2016 10:24 PM	graduating T4
88	May 13 2016 08:53 PM	T4
89	May 13 2016 08:53 PM	T3
90	May 13 2016 08:21 PM	T3
91	May 13 2016 08:14 PM	T3
92	May 13 2016 08:06 PM	T3
93	May 13 2016 07:48 PM	t3
94	May 13 2016 07:37 PM	T3
95	May 13 2016 06:53 PM	T3
96	May 13 2016 06:32 PM	T3
97	May 13 2016 06:26 PM	T3
98	May 13 2016 06:05 PM	T4
99	May 13 2016 05:52 PM	T3
100	May 13 2016 05:44 PM	T3
101	May 13 2016 05:04 PM	T4
102	May 13 2016 04:45 PM	T3
103	May 13 2016 04:39 PM	T3
104	May 13 2016 04:35 PM	T3
105	May 13 2016 04:33 PM	T4
106	May 13 2016 04:33 PM	T4
107	May 13 2016 04:30 PM	T4
108	May 13 2016 04:24 PM	T3
109	May 13 2016 04:22 PM	T3
110	May 13 2016 04:13 PM	T3
111	May 13 2016 04:09 PM	t3
112	May 13 2016 04:08 PM	T3
113	May 13 2016 04:06 PM	T3
114	May 13 2016 04:05 PM	T3
115	May 13 2016 04:05 PM	T3
116	May 13 2016 04:05 PM	T3
117	May 13 2016 04:04 PM	T3
118	May 13 2016 03:57 PM	T3
119	May 13 2016 03:55 PM	T3
120	May 13 2016 03:55 PM	T3
121	May 13 2016 03:54 PM	T3
122	May 13 2016 03:49 PM	T3
123	May 13 2016 03:48 PM	T3
124	May 13 2016 03:48 PM	Rising T3
125	May 13 2016 03:47 PM	T3
126	May 13 2016 03:45 PM	T3
127	May 13 2016 03:45 PM	T3
128	May 13 2016 03:43 PM	T3
129	May 13 2016 03:11 PM	T4
130	May 13 2016 02:46 PM	T4
131	May 13 2016 02:31 PM	T4
132	May 13 2016 02:21 PM	T4
133	May 13 2016 01:53 PM	T4
134	May 13 2016 01:31 PM	T4
135	May 13 2016 01:25 PM	T4
136	May 13 2016 01:11 PM	T4
137	May 13 2016 01:05 PM	T4
138	May 13 2016 12:57 PM	T4
139	May 13 2016 12:55 PM	T4
140	May 13 2016 12:55 PM	T4
141	May 13 2016 12:46 PM	T4
142	May 13 2016 12:40 PM	T4
143	May 13 2016 12:29 PM	T4
144	May 13 2016 12:26 PM	T4
145	May 13 2016 12:14 PM	T4
146	May 13 2016 12:13 PM	T4
147	May 13 2016 12:06 PM	Rising intern
148	May 13 2016 12:04 PM	T4
149	May 13 2016 12:03 PM	T4
150	May 13 2016 12:00 PM	T4
151	May 13 2016 11:56 AM	T4
152	May 13 2016 11:56 AM	T4
153	May 13 2016 11:54 AM	t4
154	May 13 2016 11:53 AM	t4
155	May 13 2016 11:48 AM	T4
156	May 13 2016 11:48 AM	T4
157	May 13 2016 11:45 AM	T4
158	May 13 2016 11:30 AM	T4
159	May 13 2016 11:23 AM	T4
160	May 13 2016 11:19 AM	T4
161	May 13 2016 11:16 AM	T4
162	May 13 2016 11:10 AM	T4
163	May 13 2016 11:09 AM	T4
164	May 13 2016 11:03 AM	T4
165	May 13 2016 10:58 AM	T4
166	May 13 2016 10:56 AM	T4
167	May 13 2016 10:55 AM	T4
168	May 13 2016 10:54 AM	T4
169	May 13 2016 10:51 AM	T4
170	May 13 2016 10:51 AM	T4
171	May 13 2016 10:49 AM	T4
172	May 13 2016 10:49 AM	T4
173	May 13 2016 10:48 AM	T4
174	May 13 2016 10:47 AM	T4
175	May 13 2016 10:47 AM	T4
176	May 13 2016 10:47 AM	T4
177	May 13 2016 10:46 AM	T4
178	May 13 2016 10:46 AM	T4
179	May 13 2016 10:45 AM	T4
180	May 13 2016 10:45 AM	Intern
181	May 13 2016 10:43 AM	Intern
182	May 13 2016 10:42 AM	T4
183	May 13 2016 10:42 AM	T4
184	May 13 2016 10:40 AM	T4
185	May 13 2016 10:40 AM	Outgoing T4
186	May 13 2016 10:39 AM	T4
187	May 13 2016 10:39 AM	T4
188	May 13 2016 10:37 AM	T4
189	May 13 2016 10:37 AM	T4
190	May 13 2016 10:37 AM	T4
191	May 13 2016 10:36 AM	T4
192	May 13 2016 10:36 AM	T4
193	May 13 2016 10:36 AM	T4
194	May 13 2016 10:35 AM	T4
195	May 13 2016 10:35 AM	T4
196	May 13 2016 10:35 AM	T4
197	May 13 2016 10:34 AM	med student
198	May 13 2016 10:34 AM	T4
199	May 13 2016 10:34 AM	T4
200	May 13 2016 10:34 AM	T4
201	May 13 2016 10:33 AM	T4
Q2. Please comment on each of the following when considering a subspecialty fellowship:
	Not Important		Somewhat Important		Very Important		Not Applicable		Total	Weighted Average
Financial compensation	0.11	23	0.6603	138	0.2153	45	0.0144	3	209	2.13
Opportunity to do procedures	0.2667	56	0.3	63	0.4048	85	0.0286	6	210	2.2
Adequate exposure to subject	0.0429	9	0.2524	53	0.6667	140	0.0381	8	210	2.7
Patient severity/illness	0.1714	36	0.4571	96	0.3286	69	0.0429	9	210	2.24
Patient census	0.1914	40	0.5359	112	0.2105	44	0.0622	13	209	2.14
Length of fellowship training	0.1333	28	0.519	109	0.3381	71	0.0095	2	210	2.22
Competitiveness of admission	0.2871	60	0.5215	109	0.1675	35	0.0239	5	209	1.93
Work-life balance post-fellowship	0.019	4	0.1952	41	0.7619	160	0.0238	5	210	2.79
Interest in subject	0	0	0.0287	6	0.9426	197	0.0287	6	209	3
Access to high-quality mentors	0.0333	7	0.2381	50	0.7095	149	0.019	4	210	2.71
Difficulty of subject	0.2429	51	0.5524	116	0.1714	36	0.0333	7	210	2
Autonomy in practice post-fellowship	0.1143	24	0.4095	86	0.4571	96	0.019	4	210	2.38
Research opportunities during and post-fellowship	0.3942	82	0.3654	76	0.2019	42	0.0385	8	208	1.88
									Answered	210
									Skipped	1
Q3. Which of the following may influence your decision to pursue or not pursue nephrology? Please select all applicable answers.
Answer Choices	Responses
Financial compensation post-fellowship	0.3762	76
Oppportunity to do procedures during and after fellowship	0.2822	57
Adequate exposure to subject prior to and during residency	0.4109	83
Patient severity/illness	0.2723	55
Patient census	0.0941	19
Length of fellowship training	0.2723	55
Competitiveness of fellowship	0.1733	35
Work-life balance post-fellowship	0.401	81
Interest in subject	0.8218	166
Access to high-quality mentors	0.297	60
DIfficulty of subject	0.2129	43
Autonomy in practice post-fellowship	0.1386	28
Research opportunities during and post-fellowship	0.104	21
	Answered	202
	Skipped	9
Q4. Have you ever considered a career in nephrology? Why or why not?
Answered	193
Skipped	18
Respondents	Response Date	Responses	Tags
1	Jun 05 2016 09:09 AM	no because i was more interested in other subjects
2	Jun 03 2016 03:58 PM	No, kidneys are confusing
3	Jun 02 2016 10:39 PM	No. Already knew what I was going to do when I started.
4	May 31 2016 10:16 AM	Not really. The kidneys have somehow never really clicked for me--I think I understand them as I'm learning, but then I have trouble applying that knowledge. Plus, I haven't really had exposure to clinical nephrology (no inpt electives and like one clinic session). That said, I do think it's interesting, so I'm open. ...Pardon the novel.
5	May 27 2016 03:28 PM	no, not interested in the specific pathologies of the kidney or the patient population
6	May 25 2016 05:28 PM	Yes - as a subject matter and organ system, I consider it one of the most interesting. Not THE most interesting, but it is in my top 3.
7	May 25 2016 03:27 PM	No. Previous experience has led me towards ID although I think nephrology is interesting.
8	May 25 2016 02:19 PM	I really like the pathophysiology involved in nephrology, but there just aren't enough wins. What I mean by that is many of the patients are chronically ill, and there is not much that can be done to make them better. Very few patients will be cured or enjoy a great quality of life. I got into medicine because I want to make people better ie. see problem, fix problem. I don't think that Nephrolog…
9	May 24 2016 10:51 PM	Yes
10	May 24 2016 02:06 PM	No,nephrology seems pretty limited in the range of knowledge required. Nephrologists also tend to serve a sicker population with poor long term prognoses.
11	May 21 2016 12:49 PM	No. Internal medicine isn't my thing. It was sold to me before third year as the brainiest of the specialties, but that did not seem to be true in practice. For all the posturing of the IM faculty and residents, most of what they do boils down to memorizing algorithms and waiting for big pharma to create better drugs. Right or wrong, I feel like researching PhDs are the primary drivers of advance…
12	May 20 2016 01:34 PM	Not really; it hasn't ever been one of my favorite subjects
13	May 19 2016 11:46 PM	No. Despite the interesting pathophysiology, however I do not have enough intellectual curiosityfor the subject. Direct patient seems somewhat limited from the trainee's perspective. However, nephrologists make great pcps.
14	May 19 2016 02:53 PM	No, entering a primary care field (FM).
15	May 19 2016 01:30 PM	Yes, very much enjoy the thought process, diversity of patient illness, mix between inpatient and outpatient practice
16	May 19 2016 11:40 AM	No, simply for fact that I'm much more interested in other topics and fellowships.
17	May 19 2016 10:53 AM	No, because all the nephrologists at Tulane are horrid, boring, uninspiring, and frankly, mean. I did 2 weeks of nephrology on my medicine rotation. Although the subject matter is interesting, the attendings sucked all pleasure from it by being awful and unapproachable. They also completely ignored the humanity of students. I think most of my classmates, even if they are not filling out this surv…
18	May 19 2016 02:05 AM	Yes; renal blocks were my best blocks during the first 2 years of med school.
19	May 18 2016 03:33 PM	No - just not that interested in the subject matter vs. other specialties.
20	May 18 2016 02:52 PM	Yes, it seems like a nice lifestyle & a challenging subject which wouldn't get boring over the years
21	May 17 2016 08:26 PM	No. I find other subspecialities more interesting.
22	May 17 2016 06:58 PM	Seems interesting Not currently interested in fellowship
23	May 17 2016 12:08 PM	Yes, I think the subject is interesting.
24	May 17 2016 09:28 AM	No. I find other fields more interesting.
25	May 17 2016 09:21 AM	No, because I've never been particularly drawn to the renal system and even though I liked my nephrology rotation I didn't feel particularly drawn to it
26	May 17 2016 07:55 AM	no- my primary interests throughout training have been ID and primary care, so I've never really thought about nephro
27	May 17 2016 06:12 AM	No, have not had the interest. The kidney is a complicated organ
28	May 16 2016 11:19 PM	Yes. Not much, but I have considered a career in every sub specialty. Too many consults for aki that seems to simply get better with time. I know nothing about dialysis orders
29	May 16 2016 10:34 PM	No. Too specialized.
30	May 16 2016 10:05 PM	No. I am dedicated to primary care--managing all aspects of patient illness, facilitating management from subspecialists, and preventing disease.
31	May 16 2016 10:03 PM	No
32	May 16 2016 09:52 PM	No very little interest
33	May 16 2016 09:33 PM	Yes. It seems very intellectual but I feel like they dont get compensated for how much work they have.
34	May 16 2016 09:26 PM	No. I acknowledge the importance and continue to learn, but it is not an area of interest personally.
35	May 16 2016 09:17 PM	No - interest in other things. Although nephrology is incredibly interesting, the perceived work of managing mostly dialysis is less interesting.
36	May 16 2016 09:16 PM	Yes- had a wonderful nephrologist that I worked with in medical school and was strongly considering. Decided against after enjoying Pulm/cc more
37	May 16 2016 09:04 PM	Yes but after listening and reading about the material it was a lot harder than I thought it would be. Specifically understanding diffusion coefficients across a membrane for PD.
38	May 16 2016 09:03 PM	no, not intersted in the subject, dont want to do dialysis, HTN clinics, transplant
39	May 16 2016 08:51 PM	Yes, I think the kidneys are great. I think my reluctance is that I do not want to pigeon hole myself to one specialty and would like to be more broad
40	May 16 2016 08:27 PM	No. Just doesn't interest me enough.
41	May 16 2016 08:18 PM	no; the underlying disease process that surrounds the majority of adult nephro does not interest me
42	May 16 2016 08:00 PM	Yes, I find the material thoroughly stimulating and I think it is a field with strong aspects of both primarcy care and sub-specialty. I am wary of the job market post-fellowship and I am also wary burning out from caring for chronically ill patient with a high mortality and low quality of life. i.e. ESRD.
43	May 16 2016 07:40 PM	No. Just was not super interested. Am med psych so there was not as much overlap. I would like to cold-hearted post graduation as there is large subset of frequent flyers that are clinically depressed and non compliant with the HD and advanced meds. Maybe you should try to get med psych folks involved directly earlier.
44	May 16 2016 07:14 PM	Yes, fascinating physiology, excellent mentors in Lee and Baudy. But not drawn to dialysis and the role it plays in this specialty
45	May 16 2016 07:14 PM	Yes, I have considered Nephrology as a possibility when I was still considering doing a fellowship. I have decided not to pursue a fellowship now but do Hospital Medicine, but may reconsider fellowship in the future. Nephrology is still among potential subspecialties I would consider, but I tend to find the field, particularly the spectrum of illness encountered on a routine basis, a bit boring t…
46	May 16 2016 06:37 PM	Consider pediatric nephrology-definitely not interested in adult nephrology.
47	May 16 2016 06:22 PM	No. Not interested in dialysis
48	May 16 2016 06:10 PM	Yes, I find it very interesting and seriously considered going into nephrology. Ultimately, I wasn't that interested in outpatient nephrology/dialysis centers, so decided on Pulm/CCM instead
49	May 16 2016 06:06 PM	No
50	May 16 2016 05:54 PM	Yes lifestyle and interesting subject with procedures
51	May 16 2016 05:47 PM	No. Subject matter seems too confusing. No appeal of doing hemodialysis of dealing with that chronic patient population
52	May 16 2016 05:42 PM	No, I have never had a large interest in nephrology.
53	May 16 2016 02:18 PM	I'm just starting T3 year, so I don't know what many of the fellowships entail. I'm not sure what I want to do yet.
54	May 16 2016 01:16 PM	No-- not interested in only caring for dialysis patients, also not interested in specializing in general
55	May 16 2016 09:09 AM	No. I'm interested in opening my own practice and having full professional autonomy.
56	May 16 2016 04:39 AM	Yes
57	May 15 2016 06:17 PM	No, because I know almost nothing about it. What happens every day, what kinds of treatments and procedures are performed.
58	May 15 2016 04:25 PM	No. I like internal medicine because it is broad.
59	May 15 2016 02:19 PM	No, the subject is not particularly interesting to me.
60	May 15 2016 01:49 PM	No- not interested in pediatric nephrology
61	May 15 2016 09:07 AM	Don't know much about it
62	May 14 2016 07:13 PM	Ive considered it although i generally get the impression that there are few in clinic procedures to do and i like doing work with my hands.
63	May 14 2016 06:59 PM	No, not super jazzed on kidneys.
64	May 14 2016 03:54 PM	No, only because it seems like a lot of math and physiology which I'm not very good at.
65	May 14 2016 03:40 PM	I don't know much about it
66	May 14 2016 03:03 PM	No, while the kidney is fascinating, I have no interest in internal medicine.
67	May 14 2016 02:51 PM	No, not enough exposure
68	May 14 2016 02:21 PM	Yes
69	May 14 2016 12:15 PM	I found the T2 curriculum in nephrology to be very interesting and have considered doing some shadowing with nephrologists at TUMC. I find the subject material to be very interesting.
70	May 14 2016 12:04 PM	Yes -- kidneys are the "Littlefinger" of the human body (I wish i could remember who first said this.... But it's true!)
71	May 14 2016 11:51 AM	Yes, very recently, I got to speak with nephrologists at an Experimental Biology conference about their careers, and they pictured a good life.
72	May 14 2016 09:34 AM	no
73	May 14 2016 09:09 AM	No, because I'm going into ObGyn
74	May 14 2016 09:05 AM	Not particularly--patient severity/illness
75	May 14 2016 08:38 AM	Not seriously. I plan to keep an open mind when doing rotations but I began Medical School intent on pursuing a career in surgery. If I choose to pursue medicine I will likely pursue a field which offers many opportunities to perform small, nonsurgical procedures.
76	May 14 2016 08:08 AM	No, because I have little exposure to it.
77	May 14 2016 06:06 AM	No, declining compensation makes it not worthwhile
78	May 14 2016 12:03 AM	no - lack of exposure.
79	May 14 2016 12:01 AM	Yes I have. Kidneys are interesting.
80	May 13 2016 11:27 PM	no. I am not as interested in the subject matter as other specialties. Also, I find it difficult and intimidating.
81	May 13 2016 10:24 PM	No. I've never felt comfortable with my grasp of the kidney, and more importantly the majority of nephrologists I met 3rd and 4th year in the hospital were people I would not want for colleagues (rude, egocentric, not team players).
82	May 13 2016 08:53 PM	Yes, I like learning about nephrology in t1-t3 year and Dr Bohde is the man!
83	May 13 2016 08:53 PM	Yes I find renal physiology to be very interesting though complex.
84	May 13 2016 08:21 PM	No interest in nephrology
85	May 13 2016 08:14 PM	No. I have no interest
86	May 13 2016 08:06 PM	No. Im not that interested in thinking about a patient from one organ system.
87	May 13 2016 07:48 PM	No, because as a new T3, I have very limited exposure to most specialties in general.
88	May 13 2016 07:37 PM	Yes I have. It seems like work life balance is tough.
89	May 13 2016 06:53 PM	No. Interested in a surgical specialty.
90	May 13 2016 06:32 PM	Not really. My focus has been largely on primary care, possibly in a medically underserved region, so subspecialties like nephrology have never really been on my radar.
91	May 13 2016 06:26 PM	Not yet. Not far enough along in training to know what I want to do.
92	May 13 2016 06:05 PM	I have not, mostly because I have difficulty understanding the kidney
93	May 13 2016 05:52 PM	No, I'm not very interested in nephrology. To be honest, I don't know much about it.
94	May 13 2016 05:44 PM	No, no exposure
95	May 13 2016 04:45 PM	yes. it seems to be the most cerebral field of medicine.
96	May 13 2016 04:39 PM	Not really, because I haven't had much exposure to it since I started medical school.
97	May 13 2016 04:35 PM	Not really, not thinking internal medicine to begin with. Liked the subject during pre clinical though
98	May 13 2016 04:33 PM	Not really. Didn't know much about it.
99	May 13 2016 04:33 PM	Not really because my interests tend to lean elsewhere
100	May 13 2016 04:30 PM	No
101	May 13 2016 04:24 PM	No; it's not something I know much about (don't hear a lot about the specialty) so it's not really on my radar
102	May 13 2016 04:22 PM	No because the subject doesn't interest me
103	May 13 2016 04:13 PM	No. I've never had any experience with the field and I've never met anyone personally that works in that field to ask them about it.
104	May 13 2016 04:09 PM	Yes, because I find the interaction between the kidney and multiple organ systems to be fascinating, And I particularly enjoy the puzzle of lab values and knowledge of disease pathophysiogy to solve problems and treat patients.
105	May 13 2016 04:08 PM	I don't really like the subject matter
106	May 13 2016 04:06 PM	No. If you move further down the urinary tract you get to do more procedures and receive higher compensation.
107	May 13 2016 04:05 PM	never even thought of, this is first time i heard of nephrology!
108	May 13 2016 04:05 PM	Yes, I find the kidney really interesting.
109	May 13 2016 04:05 PM	No. A close friend is a nephrologist and his quality of life is very poor, often due to sickness of patients/inability to cure patients. I don't think that life is for me
110	May 13 2016 04:04 PM	Yes - the kidney is my favorite organ. I like the balancing act of how affecting one are of the kidney impacts another part
111	May 13 2016 03:57 PM	Yes, but I felt that my only good learning during the nephrology block was guided by Dr. Baudy, or during my time step studying. It's a very complicated subject that I still do not feel that I grasp the basics of sometimes.
112	May 13 2016 03:55 PM	Yes, but I'm older and the compensation is too low in order for me to make up the 10yr delay in my career
113	May 13 2016 03:55 PM	No - renal physio and path courses did not pique my interest as much as other fields. The professors seemed old and staunchly and not that excited about their field (although they could have just been disinterested in teaching and that affected my perception of the field and who would be my mentors/colleagues in nephrology )
114	May 13 2016 03:54 PM	No. I did not find the renal blocks that intersteresting.
115	May 13 2016 03:49 PM	No because I have not yet had much exposure to nephrology practice
116	May 13 2016 03:48 PM	Not explicitly.
117	May 13 2016 03:48 PM	I'm not yet decided on a specialty, so it's difficult for me to seriously consider a sub specially
118	May 13 2016 03:45 PM	Yes because of an interest in the subject/field
119	May 13 2016 03:43 PM	No. Not enough procedures.
120	May 13 2016 03:11 PM	no - seems very boring
121	May 13 2016 02:46 PM	No, see above reasons
122	May 13 2016 02:31 PM	No, neurology has always been more interesting to me.
123	May 13 2016 02:21 PM	No I want to ortho
124	May 13 2016 01:53 PM	No, sounds boring
125	May 13 2016 01:31 PM	No. Want to do surgery
126	May 13 2016 01:25 PM	No. I've been interested in surgical fields since the beginning of medical school.
127	May 13 2016 01:18 PM	No. Pee is gross.
128	May 13 2016 01:11 PM	Briefly but decided on Obgyn
129	May 13 2016 01:05 PM	No. Am interested in surgery
130	May 13 2016 12:57 PM	No because I haven't been exposed yet to a nephro service and I'm not sure what the day to day entails.
131	May 13 2016 12:55 PM	No. I want primary care. And I wouldn't want patients who are as sick as nephrologists have all the time.
132	May 13 2016 12:46 PM	I have not yet considered it, the field has a reputation for being very intellectually dense and therefore relatively inaccessible. Having warm female/feminist mentors in the field would go a long way to interesting me
133	May 13 2016 12:40 PM	no - a kidney is already smarter than I am.
134	May 13 2016 12:29 PM	No. Not my interest
135	May 13 2016 12:26 PM	Yes. I had a pleasant experience with Dr. Alper while on my IM rotation. It is a fascinating field. However, my true passion is in neurology.
136	May 13 2016 12:14 PM	No, the kidneys are complicated to a degree that I find tedious. Dialysis freaks me out.
137	May 13 2016 12:13 PM	No. I think the subject is interesting but I'm not interested in managing a large number of dialysis patients as I don't find this stimulating.
138	May 13 2016 12:06 PM	I would say my interest peaked during my renal block of physiology. Since then I have had relatively little exposure to the field.
139	May 13 2016 12:04 PM	Yes. Seems like a good lifestyle with interesting topic.
140	May 13 2016 12:03 PM	Yes, I worked on nephrology service for 2 weeks. I perceived it to be difficult in subject material.
141	May 13 2016 12:00 PM	No. I love the subject, but other subjects interest me more.
142	May 13 2016 11:56 AM	Not that interested in doing im and kidneys are confusing
143	May 13 2016 11:56 AM	No - renal pathophysiology does not interest me and money is not a strong motivator in my life.
144	May 13 2016 11:54 AM	Nephrology gets a bad rap, and I'm not sure if it's deserved or not. Threads like this make me worried though: http://forums.studentdoctor.net/threads/nephrology-is-dead-stay-away.1091405/
145	May 13 2016 11:53 AM	yes. dialysis is fascinating.
146	May 13 2016 11:48 AM	Not seriously considered. I don't enjoy the basic physiology and pathophysiology of the renal system, so I never gave nephrology a serious thought.
147	May 13 2016 11:48 AM	Not really. I feel as if it's one of the least advertised fields, even though there's a major need for more nephrologist. The only real exposure to the field is the torture that is renal pathology in the second year of medical school.
148	May 13 2016 11:45 AM	It seems slow paced
149	May 13 2016 11:30 AM	Unsure either way, not enough exposure
150	May 13 2016 11:23 AM	No
151	May 13 2016 11:19 AM	No. Greater interest in another subspecialty
152	May 13 2016 11:16 AM	No; no interest
153	May 13 2016 11:10 AM	Yes, I enjoyed the physiology and difficulty of the subject matter.
154	May 13 2016 11:09 AM	No; I never considered going into Internal Medicine.
155	May 13 2016 11:07 AM	No. I was frustrated by the social problems many of the renal disease patients had on my rotations, found that renal physiology was fascinating but that I didn't experience the same excitement applying it clinically.
156	May 13 2016 11:03 AM	No. The subject does not interest me that much
157	May 13 2016 10:56 AM	Yes. Had a great time on a rotation w dr baudy. Very intellectual field.
158	May 13 2016 10:55 AM	I am not planning to pursue specialty training, I'm more interested in a specialty with a wider breadth (family med) than depth.
159	May 13 2016 10:54 AM	Yes. But at this point in time, I don't have enough experience. I currently feel that a fellowship may be too long as I would be pushing 40 at the end of fellowship.
160	May 13 2016 10:51 AM	No; not planning to go into internal medicine
161	May 13 2016 10:51 AM	I've considered it, but I'm still fairly early in my training, so I'm waiting to have exposure to all specialties before making a decision.
162	May 13 2016 10:49 AM	no. The specialty utilizes PAs/NPs and I don't like that a nurse can do my job, patients mostly make themselves sick with HTN/DM and that bothers me, not many procedures, most nephrologists are odd people and I don't want them to be my colleagues.
163	May 13 2016 10:49 AM	No. My early interactions with nephrologists were poor and I don't like rounding.
164	May 13 2016 10:48 AM	No, not interested in subject
165	May 13 2016 10:47 AM	No. Not interested
166	May 13 2016 10:47 AM	No. I think the kidneys are too complicated. I would be too intimidated to try.
167	May 13 2016 10:47 AM	No. I enjoy the subject matter of nephrology but I plan to pursue a surgical specialty.
168	May 13 2016 10:46 AM	no, seems like you deal with very narrow range of pathology and basically go around adjusting dialysis settings all day
169	May 13 2016 10:46 AM	No. I'm not going into Internal Medicine.
170	May 13 2016 10:45 AM	Yes my relative is a nephew logistics.
171	May 13 2016 10:45 AM	No, I never worked with a nephrologist and had no exposure
172	May 13 2016 10:43 AM	No.
173	May 13 2016 10:42 AM	Yes. I want to work with patients who have chronic illnesses, so nephrology is something I'm considering.
174	May 13 2016 10:42 AM	Running a Dialysis center is like captaining the ship of the dead
175	May 13 2016 10:42 AM	No, because the kidney is not interesting
176	May 13 2016 10:40 AM	No, not interested in internal medicine. Going into surgical subspecialty.
177	May 13 2016 10:40 AM	No - I much prefer to be in the OR
178	May 13 2016 10:39 AM	Yes. It is one of the fellowships I think I will consider following my IM residency. I am interested in how the kidney functions, how it affects other organ systems, particularly the heart and lungs, and the electrolyte calculations involved in management.
179	May 13 2016 10:39 AM	No
180	May 13 2016 10:37 AM	No. Don't know much about it. I'm not going into Medicine because rounding for long periods of time isn't fun for me :(
181	May 13 2016 10:37 AM	No
182	May 13 2016 10:37 AM	No
183	May 13 2016 10:36 AM	Yes, I really enjoyed learning about the kidneys during my second year of medical school. Dr. Krane was a fantastic teacher.
184	May 13 2016 10:36 AM	No, because I prefer to see a wider variety of clinical problems post-residency and fellowship, as opposed to focusing on just one subspecialty.
185	May 13 2016 10:36 AM	No - I dislike the kidney.
186	May 13 2016 10:35 AM	Yes because I find the subject very interesting and like dealing with challenging clinical problems. Ultimately, I think I will not pursue fellowship because I want a broader scope of practice and prefer primary care.
187	May 13 2016 10:35 AM	Not really, I think that normal kidney physiology and pathology is fascinating; however, (don't take this the wrong way) my exposure to nephrology was essentially managing dialysis and complications associated with Type II Diabetes. Sorry don't mean to be so blunt!
188	May 13 2016 10:35 AM	No - even though I enjoyed studying renal during my pre-clinical years, I did not have a lot of exposure to the specialty during my clerkships.
189	May 13 2016 10:34 AM	Yes, but it's so complicated and we don't even do dialysis 4 times a week as recommended, so why bother
190	May 13 2016 10:34 AM	Yes, I loved working with Dr. Baudy, but I did not love the work.
191	May 13 2016 10:34 AM	No. I don't understand it as well as other fields
192	May 13 2016 10:34 AM	No, not interested in the physiology/pathology
193	May 13 2016 10:33 AM	No
Q5. Please enter any additional thoughts here. Thank you for your participation!
Answered	41
Skipped	170
Respondents	Response Date	Responses	Tags
1	May 25 2016 05:28 PM	It seems like a very interesting field, I haven't rotated with any nephrologists at Tulane or elsewhere, so please take my thoughts with a grain of salt.
2	May 21 2016 12:49 PM	Thanks for the opportunity to participate!
3	May 17 2016 06:12 AM	You all are great
4	May 16 2016 09:52 PM	Finding ways to increase resident exposure to nephrology may help
5	May 16 2016 09:33 PM	I dont really know much about the practice or what the lifestyle is
6	May 16 2016 09:17 PM	More foundation in nephrology and electrolyte regulation/management is integral in interna medicine no matter what you're field of study. Keep teaching us!
7	May 16 2016 09:03 PM	nephrology is cool , i respect all my nephrology homies
8	May 16 2016 07:40 PM	The noon conference setup is super boring. I went to a journall clubw where for articles were reviewed and the were poorly written papers on the benefit of high magnesium levels in dialysis. It seemed like one of the fellow s was setup to fail with a really shitty article and he did not get the joke. That was one of the longest hours I've endured and the meeting came with food.
9	May 16 2016 06:22 PM	Thanks
10	May 16 2016 06:10 PM	Was interested in nephrology critical care, but I don't think I adequately investigated this possibility
11	May 16 2016 09:09 AM	Additionally, it seems most of the work involves managing chronic disease mostly due to lifestyle - a futile and thankless job.
12	May 14 2016 03:54 PM	I think this is an important question worth asking!
13	May 14 2016 03:40 PM	Im neutral about the field largely because I don't know much about it.
14	May 14 2016 02:41 PM	The main reason I haven't considered a career in nephrology is that once a patient is found to have renal disease, there are fewer treatments than there are for major diseases in other specialties.
15	May 14 2016 12:15 PM	I feel like students don't have an accurate understanding of the patients and pathology seen by nephrologists
16	May 14 2016 11:51 AM	Nephrology exposure feels hard to come by. I think I'd definitely appreciate an opportunity to do a nephrology lecture. One of my biggest interests in the study of medicine so far has been physiology, so I am giving strong considerations to fields that employ a strong understanding of physiology.
17	May 14 2016 12:01 AM	IM is getting tougher to match into, and the quality of resident lives is going down the toilet with long hours and such. It is becoming less and less attractive career path for me.
18	May 13 2016 07:48 PM	Would be interested to learn more about nephrology in a clinical setting during t2/t3 years.
19	May 13 2016 04:45 PM	nephrology sounds awesome. I want more exposure to it.
20	May 13 2016 04:35 PM	Important specialty, hope you recruit more to it.
21	May 13 2016 04:33 PM	I also wanted the opportunity to do procedures and did not see that in nephrology.
22	May 13 2016 04:24 PM	I'd like to learn more about it
23	May 13 2016 04:13 PM	Acid-base things scare me a little.
24	May 13 2016 03:45 PM	N/A
25	May 13 2016 01:25 PM	.
26	May 13 2016 01:18 PM	Why don't interventional radiologists embolize tumors? I mean, why not?
27	May 13 2016 01:11 PM	N/a
28	May 13 2016 12:40 PM	I'm going into psychiatry. IM and its subspecialties were never really on my radar.
29	May 13 2016 12:26 PM	The perception seems to be that nephro patients are chronically ill and that there isn't much you can do for them save HD.
30	May 13 2016 12:14 PM	I think that the most competitive applicants are driven by compensation, work-life balance, and opportunity to do procedures
31	May 13 2016 12:04 PM	it would be nice to see comparisons for earning potential, see potential for procedures, new fields (interventional), private life (dialysis centers). We don't get much information on these during medical school.
32	May 13 2016 12:00 PM	Dr Baudy is great!
33	May 13 2016 11:09 AM	I matched in Pathology and was only ever interested in Psychiatry and Pathology.
34	May 13 2016 11:07 AM	I also had an experience early in medical school that predisposed me against nephrology, working with Dr. Simon who was so grumpy I remember thinking "gosh, I never want to do that."
35	May 13 2016 10:55 AM	I do like nephrology and if I was going into a subspecialty, it would be my second choice behind infectious disease. However, I am choosing a less "narrow and deep" field, and a more "wide and shallow" field.
36	May 13 2016 10:51 AM	All of the nephrology faculty and teaching have been wonderful! Thank you!!
37	May 13 2016 10:42 AM	Nephrology the topic is one of the most fascinating things in medical school. I loved the kidney, learning about it, and the complexity. The practice seems depressing, as by my half joking comment above. Educate us more on how nephrologists practices look like namely the positives
38	May 13 2016 10:39 AM	I hear from students and residents that Nephrologists mostly deal with dialysis patients which makes it boring. I don't think that's true, just some hearsay I have come across.
39	May 13 2016 10:36 AM	The only reason I actually know anything about renal pathophysiology is because of Dr. Baudy.
40	May 13 2016 10:35 AM	Most med students don't get direct exposure to nephrology in a clinical setting. We get lots of lectures, but very few actually spend time in clinic or on the wards with nephrologists. Maybe increasing our exposure would help generate interest.
41	May 13 2016 10:34 AM	I prefer procedures to wait-and-see approach
